# Supplementary material for: Phenotype and multi-omics comparison of Staphylococcus and Streptococcus uncovers pathogenic traits and predicts zoonotic potential
Source: BMC Genomics. 2021 Feb 4;22:102. doi: 10.1186/s12864-021-07388-6 (PMC7860044; doi:10.1186/s12864-021-07388-6)
Supplement: Supplementary file 1 — Additional file 1. List of Staphylococcus genomes [file 12864_2021_7388_MOESM1_ESM.xlsx]

## Sheet: Sheet1
Genome	taxonID	name
GCA_000007645	176280	Staphylococcus epidermidis (strain ATCC 12228)
GCA_000009005	273036	Staphylococcus aureus (strain bovine RF122 / ET3-1)
GCA_000009585	523796	Staphylococcus aureus (strain MRSA ST398 / isolate S0385)
GCA_000009645	158879	Staphylococcus aureus (strain N315)
GCA_000009665	158878	Staphylococcus aureus (strain Mu50 / ATCC 700699)
GCA_000009865	279808	Staphylococcus haemolyticus (strain JCSC1435)
GCA_000010125	342451	Staphylococcus saprophyticus subsp. saprophyticus (strain ATCC 15305 / DSM 20229)
GCA_000010445	418127	Staphylococcus aureus (strain Mu3 / ATCC 700698)
GCA_000010465	426430	Staphylococcus aureus (strain Newman)
GCA_000011265	196620	Staphylococcus aureus (strain MW2)
GCA_000011505	282458	Staphylococcus aureus (strain MRSA252)
GCA_000011525	282459	Staphylococcus aureus (strain MSSA476)
GCA_000011925	176279	Staphylococcus epidermidis (strain ATCC 35984 / RP62A)
GCA_000012045	93062	Staphylococcus aureus (strain COL)
GCA_000013425	93061	Staphylococcus aureus (strain NCTC 8325)
GCA_000013465	451515	Staphylococcus aureus subsp. aureus USA300_FPR3757
GCA_000016805	359786	Staphylococcus aureus (strain JH9)
GCA_000017085	451516	Staphylococcus aureus (strain USA300 / TCH1516)
GCA_000017125	359787	Staphylococcus aureus (strain JH1)
GCA_000024585	681288	Staphylococcus aureus (strain ED98)
GCA_000025085	698737	Staphylococcus lugdunensis (strain HKU09-01)
GCA_000025145	703339	Staphylococcus aureus (strain 04-02981)
GCA_000144955	869816	Staphylococcus aureus (strain JKD6159)
GCA_000145595	546342	Staphylococcus aureus (strain JKD6008)
GCA_000159535	548473	Staphylococcus aureus (strain TCH60)
GCA_000160335	585143	Staphylococcus aureus subsp. aureus 55/2053
GCA_000185885	937773	Staphylococcus pseudintermedius (strain HKU10-03)
GCA_000189435	948561	Staphylococcus aureus O11
GCA_000189455	948563	Staphylococcus aureus O46
GCA_000189495	984892	Staphylococcus pseudintermedius (strain ED99)
GCA_000204665	1006543	Staphylococcus aureus subsp. aureus T0131
GCA_000210315	685039	Staphylococcus aureus subsp. aureus (strain ED133)
GCA_000236925	985002	Staphylococcus argenteus
GCA_000237125	1118959	Staphylococcus aureus subsp. aureus M013
GCA_000239235	1123523	Staphylococcus aureus subsp. aureus 11819-97
GCA_000245495	1028799	Staphylococcus aureus subsp. aureus VC40
GCA_000253135	889933	Staphylococcus aureus (strain ECT-R 2)
GCA_000270465	1034809	Staphylococcus lugdunensis (strain N920143)
GCA_000284535	1074252	Staphylococcus aureus subsp. aureus HO 5096 0412
GCA_000296595	1229492	Staphylococcus aureus 08BA02176
GCA_000332735	1194526	Staphylococcus warneri (strain SG1)
GCA_000382965	1074919	Staphylococcus aureus subsp. aureus ST228
GCA_000382985	1074919	Staphylococcus aureus subsp. aureus ST228
GCA_000383005	1074919	Staphylococcus aureus subsp. aureus ST228
GCA_000412775	1323661	Staphylococcus aureus CA-347
GCA_000418345	1321369	Staphylococcus aureus Bmb9393
GCA_000452385	1381115	Staphylococcus aureus subsp. aureus Tager 104
GCA_000462955	1392476	Staphylococcus aureus subsp. aureus 6850
GCA_000463055	1193576	Staphylococcus aureus subsp. aureus CN1
GCA_000470845	1201010	Staphylococcus aureus subsp. aureus SA957
GCA_000470865	1194085	Staphylococcus aureus subsp. aureus SA40
GCA_000485885	1406863	Staphylococcus aureus subsp. aureus Z172
GCA_000494875	1276282	Staphylococcus pasteuri SP1
GCA_000568455	1458279	Staphylococcus aureus USA300-ISMMS1
GCA_000597965	1280	Staphylococcus aureus
GCA_000626615	46170	Staphylococcus aureus subsp. aureus
GCA_000695215	46170	Staphylococcus aureus subsp. aureus
GCA_000695875	1280	Staphylococcus aureus
GCA_000706685	1288	Staphylococcus xylosus
GCA_000709415	1288	Staphylococcus xylosus
GCA_000709475	1280	Staphylococcus aureus
GCA_000737615	1368166	Staphylococcus aureus subsp. aureus SA268
GCA_000746505	1280	Staphylococcus aureus
GCA_000751035	1449752	Staphylococcus epidermidis PM221
GCA_000756205	46170	Staphylococcus aureus subsp. aureus
GCA_000759555	1282	Staphylococcus epidermidis
GCA_000769575	46170	Staphylococcus aureus subsp. aureus
GCA_000772025	46170	Staphylococcus aureus subsp. aureus
GCA_000815045	1280	Staphylococcus aureus
GCA_000815085	1280	Staphylococcus aureus
GCA_000815125	1280	Staphylococcus aureus
GCA_000815165	1280	Staphylococcus aureus
GCA_000815205	1280	Staphylococcus aureus
GCA_000815245	1280	Staphylococcus aureus
GCA_000816085	1284	Staphylococcus hyicus
GCA_000828035	1343064	Staphylococcus aureus subsp. aureus ST772-MRSA-V
GCA_000953255	1280	Staphylococcus aureus
GCA_000953575	1288	Staphylococcus xylosus
GCA_000967325	1074919	Staphylococcus aureus subsp. aureus ST228
GCA_000967345	1074919	Staphylococcus aureus subsp. aureus ST228
GCA_000967365	1074919	Staphylococcus aureus subsp. aureus ST228
GCA_000967385	1074919	Staphylococcus aureus subsp. aureus ST228
GCA_000967405	1074919	Staphylococcus aureus subsp. aureus ST228
GCA_000969225	1280	Staphylococcus aureus
GCA_000972725	1283	Staphylococcus haemolyticus
GCA_001021875	1280	Staphylococcus aureus
GCA_001021895	1280	Staphylococcus aureus
GCA_001027045	1280	Staphylococcus aureus
GCA_001027105	1241616	Staphylococcus aureus subsp. aureus DSM 20231
GCA_001028645	72758	Staphylococcus capitis subsp. capitis
GCA_001045795	1280	Staphylococcus aureus
GCA_001045995	1280	Staphylococcus aureus
GCA_001046095	1280	Staphylococcus aureus
GCA_001183725	46170	Staphylococcus aureus subsp. aureus
GCA_001188855	1295	Staphylococcus schleiferi
GCA_001188875	1295	Staphylococcus schleiferi
GCA_001188895	1295	Staphylococcus schleiferi
GCA_001188915	1295	Staphylococcus schleiferi
GCA_001278745	1280	Staphylococcus aureus
GCA_001281145	1280	Staphylococcus aureus
GCA_001296985	46170	Staphylococcus aureus subsp. aureus
GCA_001307235	46170	Staphylococcus aureus subsp. aureus
GCA_001432245	246432	Staphylococcus equorum
GCA_001442815	985762	Staphylococcus agnetis
GCA_001444345	1280	Staphylococcus aureus
GCA_001456215	1280	Staphylococcus aureus
GCA_001457495	1280	Staphylococcus aureus
GCA_001465635	1280	Staphylococcus aureus
GCA_001465675	1280	Staphylococcus aureus
GCA_001465755	1280	Staphylococcus aureus
GCA_001515665	46170	Staphylococcus aureus subsp. aureus
GCA_001515685	46170	Staphylococcus aureus subsp. aureus
GCA_001515705	46170	Staphylococcus aureus subsp. aureus
GCA_001515745	46170	Staphylococcus aureus subsp. aureus
GCA_001515765	46170	Staphylococcus aureus subsp. aureus
GCA_001548255	1295	Staphylococcus schleiferi
GCA_001548295	1280	Staphylococcus aureus
GCA_001548415	1280	Staphylococcus aureus
GCA_001549655	46170	Staphylococcus aureus subsp. aureus
GCA_001549675	46170	Staphylococcus aureus subsp. aureus
GCA_001558275	29385	Staphylococcus saprophyticus
GCA_001558375	29385	Staphylococcus saprophyticus
GCA_001558775	28035	Staphylococcus lugdunensis
GCA_001558795	1280	Staphylococcus aureus
GCA_001558815	28035	Staphylococcus lugdunensis
GCA_001559115	1286	Staphylococcus simulans
GCA_001580495	1280	Staphylococcus aureus
GCA_001580515	1280	Staphylococcus aureus
GCA_001594205	1280	Staphylococcus aureus
GCA_001611325	1280	Staphylococcus aureus
GCA_001611345	1280	Staphylococcus aureus
GCA_001611365	1280	Staphylococcus aureus
GCA_001611385	1280	Staphylococcus aureus
GCA_001611405	1280	Staphylococcus aureus
GCA_001611425	1280	Staphylococcus aureus
GCA_001611955	1283	Staphylococcus haemolyticus
GCA_001618305	1280	Staphylococcus aureus
GCA_001618885	70255	Staphylococcus condimenti
GCA_001640885	1280	Staphylococcus aureus
GCA_001640905	1280	Staphylococcus aureus
GCA_001640925	1280	Staphylococcus aureus
GCA_001641025	1280	Staphylococcus aureus
GCA_001641045	1280	Staphylococcus aureus
GCA_001656045	1280	Staphylococcus aureus
GCA_001656075	1280	Staphylococcus aureus
GCA_001663395	1715860	Staphylococcus sp. AntiMn-1
GCA_001682235	246432	Staphylococcus equorum
GCA_001682335	283734	Staphylococcus pseudintermedius
GCA_001683315	246432	Staphylococcus equorum
GCA_001685665	283734	Staphylococcus pseudintermedius
GCA_001701005	1281	Staphylococcus carnosus
GCA_001717725	46170	Staphylococcus aureus subsp. aureus
GCA_001725965	1280	Staphylococcus aureus
GCA_001879545	1280	Staphylococcus aureus
GCA_001880265	1280	Staphylococcus aureus
GCA_001887075	46170	Staphylococcus aureus subsp. aureus
GCA_001922405	70255	Staphylococcus condimenti
GCA_001956755	1280	Staphylococcus aureus
GCA_001956815	46170	Staphylococcus aureus subsp. aureus
GCA_001975005	46170	Staphylococcus aureus subsp. aureus
GCA_001975045	46170	Staphylococcus aureus subsp. aureus
GCA_001986135	1280	Staphylococcus aureus
GCA_001990205	29382	Staphylococcus cohnii
GCA_002000565	1280	Staphylococcus aureus
GCA_002000585	1280	Staphylococcus aureus
GCA_002000605	1280	Staphylococcus aureus
GCA_002000625	1280	Staphylococcus aureus
GCA_002000645	1280	Staphylococcus aureus
GCA_002000665	1280	Staphylococcus aureus
GCA_002000685	1280	Staphylococcus aureus
GCA_002000705	1280	Staphylococcus aureus
GCA_002000725	1280	Staphylococcus aureus
GCA_002000745	1280	Staphylococcus aureus
GCA_002000765	1280	Staphylococcus aureus
GCA_002000785	1280	Staphylococcus aureus
GCA_002000805	1280	Staphylococcus aureus
GCA_002000825	1280	Staphylococcus aureus
GCA_002000845	1280	Staphylococcus aureus
GCA_002000865	1280	Staphylococcus aureus
GCA_002072755	1296	Staphylococcus sciuri
GCA_002073395	28035	Staphylococcus lugdunensis
GCA_002078255	1288	Staphylococcus xylosus
GCA_002085525	1280	Staphylococcus aureus
GCA_002085695	1282	Staphylococcus epidermidis
GCA_002088995	1280	Staphylococcus aureus
GCA_002089035	1280	Staphylococcus aureus
GCA_002089055	1280	Staphylococcus aureus
GCA_002089075	1280	Staphylococcus aureus
GCA_002089095	1280	Staphylococcus aureus
GCA_002089115	1280	Staphylococcus aureus
GCA_002097595	1280	Staphylococcus aureus
GCA_002101335	155085	Staphylococcus lutrae
GCA_002140115	1280	Staphylococcus aureus
GCA_002204555	1280	Staphylococcus aureus
GCA_002204575	46170	Staphylococcus aureus subsp. aureus
GCA_002208805	170573	Staphylococcus pettenkoferi
GCA_002208905	29385	Staphylococcus saprophyticus
GCA_002209165	1296	Staphylococcus sciuri
GCA_002209265	29385	Staphylococcus saprophyticus
GCA_002209325	1280	Staphylococcus aureus
GCA_002214665	1280	Staphylococcus aureus
GCA_002215535	1282	Staphylococcus epidermidis
GCA_002250095	28035	Staphylococcus lugdunensis
GCA_002310395	46170	Staphylococcus aureus subsp. aureus
GCA_002310435	426430	Staphylococcus aureus (strain Newman)
GCA_002356175	29388	Staphylococcus capitis
GCA_002356675	1280	Staphylococcus aureus
GCA_002386185	1286	Staphylococcus simulans
GCA_002386245	1280	Staphylococcus aureus
GCA_002407165	28035	Staphylococcus lugdunensis
GCA_002442895	214473	Staphylococcus nepalensis
GCA_002442915	45972	Staphylococcus pasteuri
GCA_002442935	214473	Staphylococcus nepalensis
GCA_002442975	1280	Staphylococcus aureus
GCA_002591175	29388	Staphylococcus capitis
GCA_002591215	28035	Staphylococcus lugdunensis
GCA_002633765	1280	Staphylococcus aureus
GCA_002633785	1280	Staphylococcus aureus
GCA_002633805	1280	Staphylococcus aureus
GCA_002633825	1280	Staphylococcus aureus
GCA_002633845	1280	Staphylococcus aureus
GCA_002633865	1280	Staphylococcus aureus
GCA_002786465	46170	Staphylococcus aureus subsp. aureus
GCA_002786535	46170	Staphylococcus aureus subsp. aureus
GCA_002795285	1280	Staphylococcus aureus
GCA_002850315	1282	Staphylococcus epidermidis
GCA_002850375	145391	Staphylococcus hominis subsp. hominis
GCA_002850395	1280	Staphylococcus aureus
GCA_002850415	1280	Staphylococcus aureus
GCA_900004855	1280	Staphylococcus aureus
GCA_900129335	46170	Staphylococcus aureus subsp. aureus
GCA_900186985	70258	Staphylococcus piscifermentans
GCA_900187005	1294	Staphylococcus muscae
GCA_900187055	308354	Staphylococcus simiae
GCA_900187075	643214	Staphylococcus stepanovicii
