# Supplementary material for: Phenotype and multi-omics comparison of Staphylococcus and Streptococcus uncovers pathogenic traits and predicts zoonotic potential
Source: BMC Genomics. 2021 Feb 4;22:102. doi: 10.1186/s12864-021-07388-6 (PMC7860044; doi:10.1186/s12864-021-07388-6)
Supplement: Supplementary file 2 — Additional file 2. List of Streptococcus genomes [file 12864_2021_7388_MOESM2_ESM.xlsx]

## Sheet: Sheet1
Genome	taxonID	name
GCA_000006785	160490	Streptococcus pyogenes M1 GAS
GCA_000006885	170187	Streptococcus pneumoniae serotype 4 (strain ATCC BAA-334 / TIGR4)
GCA_000007045	171101	Streptococcus pneumoniae (strain ATCC BAA-255 / R6)
GCA_000007265	208435	Streptococcus agalactiae serotype V (strain ATCC BAA-611 / 2603 V/R)
GCA_000007285	186103	Streptococcus pyogenes serotype M18 (strain MGAS8232)
GCA_000007425	198466	Streptococcus pyogenes serotype M3 (strain ATCC BAA-595 / MGAS315)
GCA_000007465	210007	Streptococcus mutans serotype c (strain ATCC 700610 / UA159)
GCA_000010705	486410	Streptococcus dysgalactiae subsp. equisimilis (strain GGS_124)
GCA_000011285	193567	Streptococcus pyogenes serotype M3 (strain SSI-1)
GCA_000011665	286636	Streptococcus pyogenes serotype M6 (strain ATCC BAA-946 / MGAS10394)
GCA_000011765	293653	Streptococcus pyogenes serotype M1 (strain ATCC BAA-947 / MGAS5005)
GCA_000011825	264199	Streptococcus thermophilus (strain ATCC BAA-250 / LMG 18311)
GCA_000011845	299768	Streptococcus thermophilus (strain CNRZ 1066)
GCA_000012165	319701	Streptococcus pyogenes serotype M28 (strain MGAS6180)
GCA_000012705	205921	Streptococcus agalactiae serotype Ia (strain ATCC 27591 / A909 / CDC SS700)
GCA_000013485	370551	Streptococcus pyogenes serotype M12 (strain MGAS9429)
GCA_000013505	370552	Streptococcus pyogenes serotype M2 (strain MGAS10270)
GCA_000013525	370553	Streptococcus pyogenes serotype M12 (strain MGAS2096)
GCA_000013545	370554	Streptococcus pyogenes serotype M4 (strain MGAS10750)
GCA_000014205	388919	Streptococcus sanguinis (strain SK36)
GCA_000014305	391295	Streptococcus suis (strain 05ZYH33)
GCA_000014325	391296	Streptococcus suis (strain 98HAH33)
GCA_000014365	373153	Streptococcus pneumoniae serotype 2 (strain D39 / NCTC 7466)
GCA_000014485	322159	Streptococcus thermophilus (strain ATCC BAA-491 / LMD-9)
GCA_000017005	467705	Streptococcus gordonii (strain Challis / ATCC 35105 / BCRC 15272 / CH1 / DL1 / V288)
GCA_000018125	471876	Streptococcus pyogenes serotype M49 (strain NZ131)
GCA_000018185	423211	Streptococcus suis (strain GZ1)
GCA_000018965	488221	Streptococcus pneumoniae (strain 70585)
GCA_000018985	488222	Streptococcus pneumoniae (strain JJA)
GCA_000019005	488223	Streptococcus pneumoniae (strain P1031)
GCA_000019025	487213	Streptococcus pneumoniae (strain Taiwan19F-14)
GCA_000019265	487214	Streptococcus pneumoniae (strain Hungary19A-6)
GCA_000019825	512566	Streptococcus pneumoniae serotype 19F (strain G54)
GCA_000019985	516950	Streptococcus pneumoniae (strain CGSP14)
GCA_000020765	552526	Streptococcus equi subsp. zooepidemicus (strain MGCS10565)
GCA_000026585	553482	Streptococcus equi subsp. equi (strain 4047)
GCA_000026665	561276	Streptococcus pneumoniae (strain ATCC 700669 / Spain 23F-1)
GCA_000027165	365659	Streptococcus mitis (strain B6)
GCA_000027185	637909	Streptococcus gallolyticus (strain UCN34)
GCA_000091645	511691	Streptococcus mutans serotype c (strain NN2025)
GCA_000146975	574093	Streptococcus pneumoniae (strain AP200)
GCA_000147095	189423	Streptococcus pneumoniae (strain 670-6B)
GCA_000164675	760570	Streptococcus parasanguinis (strain ATCC 15912 / DSM 6778 / CIP 104372 / LMG 14537)
GCA_000168355	672190	Streptococcus suis 05HAS68
GCA_000180515	869309	Streptococcus pneumoniae SPNA45
GCA_000186405	945704	Streptococcus suis (strain JS14)
GCA_000188715	663954	Streptococcus dysgalactiae subsp. equisimilis (strain ATCC 12394 / D166B)
GCA_000196595	525381	Streptococcus pneumoniae serotype A19 (strain TCH8431)
GCA_000204625	1007064	Streptococcus suis ST3
GCA_000210935	869216	Streptococcus pneumoniae serotype 14 (strain INV200)
GCA_000210955	869215	Streptococcus pneumoniae serotype 3 (strain OXC141)
GCA_000210975	869269	Streptococcus pneumoniae serotype 1 (strain INV104)
GCA_000210995	869303	Streptococcus pneumoniae SPN034156
GCA_000211015	869304	Streptococcus pneumoniae SPN034183
GCA_000211035	869306	Streptococcus pneumoniae SPN994038
GCA_000211055	869307	Streptococcus pneumoniae SPN994039
GCA_000213825	936154	Streptococcus parauberis (strain KCTC 11537)
GCA_000219765	1051072	Streptococcus equi subsp. zooepidemicus (strain ATCC 35246 / C74-63)
GCA_000221985	1054460	Streptococcus pseudopneumoniae (strain IS7493)
GCA_000230295	487215	Streptococcus pyogenes Alab49
GCA_000231865	1005041	Streptococcus suis SS12
GCA_000231885	1005042	Streptococcus suis D9
GCA_000231905	1004952	Streptococcus suis D12
GCA_000231925	1004951	Streptococcus suis ST1
GCA_000233575	993512	Streptococcus suis A7
GCA_000250905	798300	Streptococcus pyogenes MGAS15252
GCA_000250925	1010840	Streptococcus pyogenes MGAS1882
GCA_000251085	1130804	Streptococcus pneumoniae (strain ST556)
GCA_000253155	927666	Streptococcus oralis (strain Uo5)
GCA_000253315	347253	Streptococcus salivarius (strain JIM8777)
GCA_000253335	1048332	Streptococcus salivarius (strain CCHSS3)
GCA_000262145	1114965	Streptococcus parasanguinis FW213
GCA_000262675	1187956	Streptococcus thermophilus MN-ZLW-002
GCA_000270145	981539	Streptococcus gallolyticus (strain ATCC 43143 / F-1867)
GCA_000270165	981540	Streptococcus pasteurianus (strain ATCC 43144 / JCM 5346 / CDC 1723-81)
GCA_000271865	1198676	Streptococcus mutans GS-5
GCA_000283635	1116231	Streptococcus macedonicus (strain ACA-DC 198)
GCA_000284575	1155071	Streptococcus mutans LJ23
GCA_000294495	1184252	Streptococcus suis S735
GCA_000299015	697283	Streptococcus pneumoniae gamPNI0373
GCA_000299135	1203670	Streptococcus agalactiae serotype Ia (strain GD201008-001)
GCA_000302475	1311	Streptococcus agalactiae
GCA_000306805	591365	Streptococcus intermedius (strain JTH08)
GCA_000307185	617121	Streptococcus dysgalactiae subsp. equisimilis RE378
GCA_000307535	1235829	Streptococcus pyogenes A20
GCA_000344765	1246365	Streptococcus suis SC070731
GCA_000349925	1207470	Streptococcus pyogenes M1 476
GCA_000385925	1302863	Streptococcus cristatus AS 1.3089
GCA_000390245	1276647	Streptococcus suis TL13
GCA_000403625	1318633	Streptococcus iniae SF1
GCA_000422045	1336746	Streptococcus pyogenes HSC5
GCA_000427035	1309806	Streptococcus agalactiae 09mas018883
GCA_000427055	1318615	Streptococcus agalactiae ILRI112
GCA_000427075	1309807	Streptococcus agalactiae ILRI005
GCA_000441535	1076934	Streptococcus lutetiensis 033
GCA_000448685	1304	Streptococcus salivarius
GCA_000463355	862967	Streptococcus intermedius B196
GCA_000463385	862966	Streptococcus intermedius C270
GCA_000463395	696216	Streptococcus constellatus subsp. pharyngis C232
GCA_000463425	862969	Streptococcus constellatus subsp. pharyngis C1050
GCA_000463445	862968	Streptococcus constellatus subsp. pharyngis C818
GCA_000463465	862970	Streptococcus anginosus C1051
GCA_000463505	862971	Streptococcus anginosus C238
GCA_000471985	1380773	Streptococcus suis YB51
GCA_000478925	1353243	Streptococcus anginosus subsp. whileyi MAS624
GCA_000479315	1156433	Streptococcus sp. I-P16
GCA_000479335	1156431	Streptococcus sp. I-G2
GCA_000493775	1247189	Streptococcus dysgalactiae subsp. equisimilis 167
GCA_000494895	1340847	Streptococcus suis T15
GCA_000599965	1417990	Streptococcus agalactiae 138P
GCA_000636115	1311	Streptococcus agalactiae
GCA_000648525	1346	Streptococcus iniae
GCA_000648555	1346	Streptococcus iniae
GCA_000688775	1419814	Streptococcus sp. VT 162
GCA_000689235	1311	Streptococcus agalactiae
GCA_000696505	1403449	Streptococcus equi subsp. zooepidemicus CY
GCA_000698885	1408178	Streptococcus thermophilus ASCC 1275
GCA_000730215	1311	Streptococcus agalactiae
GCA_000730255	1311	Streptococcus agalactiae
GCA_000732355	1214179	Streptococcus suis 6407
GCA_000732385	1440772	Streptococcus pyogenes STAB901
GCA_000732425	1437007	Streptococcus pyogenes STAB902
GCA_000743015	1314	Streptococcus pyogenes
GCA_000756485	1314	Streptococcus pyogenes
GCA_000767505	1314	Streptococcus pyogenes
GCA_000772185	1314	Streptococcus pyogenes
GCA_000772245	1314	Streptococcus pyogenes
GCA_000782855	1427374	Streptococcus agalactiae CNCTC 10/84
GCA_000785515	1304	Streptococcus salivarius
GCA_000817005	1313	Streptococcus pneumoniae
GCA_000817065	1437447	Streptococcus mutans UA159-FR
GCA_000831105	1311	Streptococcus agalactiae
GCA_000831125	1311	Streptococcus agalactiae
GCA_000831145	1311	Streptococcus agalactiae
GCA_000831165	1328	Streptococcus anginosus
GCA_000831485	1346	Streptococcus iniae
GCA_000967445	1311	Streptococcus agalactiae
GCA_000970665	1302	Streptococcus gordonii
GCA_000971665	1308	Streptococcus thermophilus
GCA_000993745	1307	Streptococcus suis
GCA_000993765	1314	Streptococcus pyogenes
GCA_001008015	1308	Streptococcus thermophilus
GCA_001014285	1150773	Streptococcus pyogenes JRS4
GCA_001014305	1314	Streptococcus pyogenes
GCA_001019635	1314	Streptococcus pyogenes
GCA_001019675	1314	Streptococcus pyogenes
GCA_001019695	1314	Streptococcus pyogenes
GCA_001020185	1314	Streptococcus pyogenes
GCA_001021955	1314	Streptococcus pyogenes
GCA_001023495	1314	Streptococcus pyogenes
GCA_001026925	1311	Streptococcus agalactiae
GCA_001039695	1314	Streptococcus pyogenes
GCA_001051095	1314	Streptococcus pyogenes
GCA_001190805	1311	Streptococcus agalactiae
GCA_001190865	1311	Streptococcus agalactiae
GCA_001190885	1311	Streptococcus agalactiae
GCA_001255215	1313	Streptococcus pneumoniae
GCA_001266635	1311	Streptococcus agalactiae
GCA_001267805	1314	Streptococcus pyogenes
GCA_001267845	1314	Streptococcus pyogenes
GCA_001272635	1307	Streptococcus suis
GCA_001275545	1311	Streptococcus agalactiae
GCA_001280285	1308	Streptococcus thermophilus
GCA_001281025	28037	Streptococcus mitis
GCA_001281105	1302	Streptococcus gordonii
GCA_001296205	1338	Streptococcus intermedius
GCA_001412635	1328	Streptococcus anginosus
GCA_001448985	1311	Streptococcus agalactiae
GCA_001457635	1313	Streptococcus pneumoniae
GCA_001477575	315405	Streptococcus gallolyticus
GCA_001477615	102684	Streptococcus infantarius
GCA_001514435	1308	Streptococcus thermophilus
GCA_001535505	1314	Streptococcus pyogenes
GCA_001535565	1314	Streptococcus pyogenes
GCA_001543085	1304	Streptococcus salivarius
GCA_001547715	1150773	Streptococcus pyogenes JRS4
GCA_001547815	1314	Streptococcus pyogenes
GCA_001547835	1314	Streptococcus pyogenes
GCA_001552035	1311	Streptococcus agalactiae
GCA_001553685	712633	Streptococcus sp. oral taxon 431
GCA_001558215	1309	Streptococcus mutans
GCA_001559175	1314	Streptococcus pyogenes
GCA_001560895	28037	Streptococcus mitis
GCA_001572685	1307	Streptococcus suis
GCA_001587175	1759399	Streptococcus sp. A12
GCA_001592385	1311	Streptococcus agalactiae
GCA_001592425	1311	Streptococcus agalactiae
GCA_001610935	1307	Streptococcus suis
GCA_001620285	1314	Streptococcus pyogenes
GCA_001635895	1314	Streptococcus pyogenes
GCA_001635935	1314	Streptococcus pyogenes
GCA_001635975	1314	Streptococcus pyogenes
GCA_001638845	1314	Streptococcus pyogenes
GCA_001640765	1307	Streptococcus suis
GCA_001642085	1811193	Streptococcus pantholopis
GCA_001655175	1311	Streptococcus agalactiae
GCA_001663795	1308	Streptococcus thermophilus
GCA_001678885	1314	Streptococcus pyogenes
GCA_001683515	1311	Streptococcus agalactiae
GCA_001685375	1308	Streptococcus thermophilus
GCA_001697145	1328	Streptococcus anginosus
GCA_001705585	1308	Streptococcus thermophilus
GCA_001712835	1311	Streptococcus agalactiae
GCA_001721625	1307	Streptococcus suis
GCA_001729925	1311	Streptococcus agalactiae
GCA_001855705	1308	Streptococcus thermophilus
GCA_001885145	1346	Streptococcus iniae
GCA_001896045	1313	Streptococcus pneumoniae
GCA_001896065	1313	Streptococcus pneumoniae
GCA_001896085	1313	Streptococcus pneumoniae
GCA_001908255	1311	Streptococcus agalactiae
GCA_001932715	1311	Streptococcus agalactiae
GCA_001936415	1307	Streptococcus suis
GCA_001983955	1303	Streptococcus oralis
GCA_002000985	1258574	Streptococcus gallolyticus subsp. gallolyticus DSM 16831
GCA_002012365	1308	Streptococcus thermophilus
GCA_002025005	1311	Streptococcus agalactiae
GCA_002025025	1311	Streptococcus agalactiae
GCA_002055535	1314	Streptococcus pyogenes
GCA_002073355	1338	Streptococcus intermedius
GCA_002073435	1302	Streptococcus gordonii
GCA_002073515	1335	Streptococcus equinus
GCA_002073695	1311	Streptococcus agalactiae
GCA_002073795	1319	Streptococcus sp. 'group B'
GCA_002073815	1839799	Streptococcus sp. FDAARGOS_192
GCA_002073835	1304	Streptococcus salivarius
GCA_002094955	1304	Streptococcus salivarius
GCA_002094975	1304	Streptococcus salivarius
GCA_002111405	1307	Streptococcus suis
GCA_002163545	1314	Streptococcus pyogenes
GCA_002189695	1307	Streptococcus suis
GCA_002197205	1311	Streptococcus agalactiae
GCA_002197245	1311	Streptococcus agalactiae
GCA_002197265	1311	Streptococcus agalactiae
GCA_002197285	1311	Streptococcus agalactiae
GCA_002197305	1311	Streptococcus agalactiae
GCA_002197325	1311	Streptococcus agalactiae
GCA_002197365	1311	Streptococcus agalactiae
GCA_002197385	1311	Streptococcus agalactiae
GCA_002197425	1311	Streptococcus agalactiae
GCA_002202295	148942	Streptococcus equi subsp. equi
GCA_002214425	1311	Streptococcus agalactiae
GCA_002220115	1346	Streptococcus iniae
GCA_002236855	1314	Streptococcus pyogenes
GCA_002236875	1314	Streptococcus pyogenes
GCA_002238295	1314	Streptococcus pyogenes
GCA_002238315	1314	Streptococcus pyogenes
GCA_002286255	1308	Streptococcus thermophilus
GCA_002289205	1311	Streptococcus agalactiae
GCA_002355175	1314	Streptococcus pyogenes
GCA_002355215	1111760	Streptococcus troglodytae
GCA_002355815	1314	Streptococcus pyogenes
GCA_002355895	1902136	Streptococcus sp. NPS 308
GCA_002356055	1338	Streptococcus intermedius
GCA_002356415	1077464	Streptococcus oralis subsp. tigurinus
GCA_002357995	1313	Streptococcus pneumoniae
GCA_002386285	1302	Streptococcus gordonii
GCA_002386345	1303	Streptococcus oralis
GCA_002443035	1308	Streptococcus thermophilus
GCA_002557755	1314	Streptococcus pyogenes
GCA_002688665	1307	Streptococcus suis
GCA_002736265	1307	Streptococcus suis
GCA_002787125	1346	Streptococcus iniae
GCA_002803825	1307	Streptococcus suis
GCA_002812525	1307	Streptococcus suis
GCA_002813535	1313	Streptococcus pneumoniae
GCA_002813955	1313	Streptococcus pneumoniae
GCA_002814135	1349	Streptococcus uberis
GCA_002831545	1307	Streptococcus suis
GCA_002843115	1308	Streptococcus thermophilus
GCA_002843545	1313	Streptococcus pneumoniae
GCA_002844355	1314	Streptococcus pyogenes
GCA_002881155	1311	Streptococcus agalactiae
GCA_002881175	1311	Streptococcus agalactiae
GCA_002881195	1311	Streptococcus agalactiae
GCA_002881215	1311	Streptococcus agalactiae
GCA_002881235	1311	Streptococcus agalactiae
GCA_002881255	1311	Streptococcus agalactiae
GCA_002881275	1311	Streptococcus agalactiae
GCA_002881295	1311	Streptococcus agalactiae
GCA_002881315	1311	Streptococcus agalactiae
GCA_002881335	1311	Streptococcus agalactiae
GCA_002881355	1311	Streptococcus agalactiae
GCA_002881375	1311	Streptococcus agalactiae
GCA_002881395	1311	Streptococcus agalactiae
GCA_002881415	1311	Streptococcus agalactiae
GCA_002881435	1311	Streptococcus agalactiae
GCA_002881455	1311	Streptococcus agalactiae
GCA_002881475	1311	Streptococcus agalactiae
GCA_002881495	1311	Streptococcus agalactiae
GCA_002881515	1311	Streptococcus agalactiae
GCA_002881535	1311	Streptococcus agalactiae
GCA_002881555	1311	Streptococcus agalactiae
GCA_002881575	1311	Streptococcus agalactiae
GCA_002881595	1311	Streptococcus agalactiae
GCA_002881615	1311	Streptococcus agalactiae
GCA_002881695	1311	Streptococcus agalactiae
GCA_002881775	1311	Streptococcus agalactiae
GCA_002881865	1311	Streptococcus agalactiae
GCA_002881935	1311	Streptococcus agalactiae
GCA_002882035	1311	Streptococcus agalactiae
GCA_002882125	1311	Streptococcus agalactiae
GCA_002882205	1311	Streptococcus agalactiae
GCA_002882275	1311	Streptococcus agalactiae
GCA_002882375	1311	Streptococcus agalactiae
GCA_002882465	1311	Streptococcus agalactiae
GCA_002882555	1311	Streptococcus agalactiae
GCA_002882645	1311	Streptococcus agalactiae
GCA_002882745	1311	Streptococcus agalactiae
GCA_002882835	1311	Streptococcus agalactiae
GCA_900078265	1311	Streptococcus agalactiae
GCA_900094135	1308	Streptococcus thermophilus
GCA_900155855	1311	Streptococcus agalactiae
GCA_900187085	400065	Streptococcus merionis
GCA_900187245	1326	Streptococcus acidominimus
