# Supplementary material for: Phenotype and multi-omics comparison of Staphylococcus and Streptococcus uncovers pathogenic traits and predicts zoonotic potential
Source: BMC Genomics. 2021 Feb 4;22:102. doi: 10.1186/s12864-021-07388-6 (PMC7860044; doi:10.1186/s12864-021-07388-6)
Supplement: Supplementary file 3 — Additional file 3. Staphylococcus All proteins [file 12864_2021_7388_MOESM3_ESM.tsv]

PF00004	PF00004;PF07724	PF00005	PF00006	PF00009	PF00011	PF00012	PF00013	PF00027	PF00032	PF00033	PF00034	PF00035	PF00037;PF13510	PF00042	PF00044;PF02800	PF00056	PF00067	PF00068	PF00069	PF00072	PF00077;PF13975	PF00078	PF00078;PF08388	PF00081;PF02777	PF00082	PF00083	PF00085	PF00089	PF00091	PF00092	PF00106	PF00106;PF13561	PF00107	PF00107;PF08240	PF00108	PF00108;PF02803	PF00109	PF00109;PF02801	PF00113	PF00113;PF03952	PF00115	PF00116	PF00117	PF00117;PF02540	PF00117;PF03054	PF00118	PF00119	PF00120	PF00121
S. epidermidis ATCC 12228 GCA_000007645	1	1	1	1	1	0	1	1	1	0	0	0	1	0	1	1	1	0	0	1	1	0	0	0	1	0	1	1	0	1	1	1	0	1	1	0	1	0	1	0	1	1	0	1	0	1	1	1	1
S. aureus RF122 GCA_000009005	1	1	1	1	1	1	1	1	1	0	0	0	1	0	1	1	1	0	0	1	1	0	0	0	1	1	1	1	1	1	0	1	0	1	1	0	1	0	1	0	1	1	0	1	0	1	1	1	1
S. aureus subsp. aureus ST398 GCA_000009585	1	1	1	1	1	1	1	1	1	0	0	0	1	0	1	1	1	0	0	1	1	0	0	0	1	0	0	1	0	1	1	1	0	1	1	0	1	0	1	0	1	1	0	1	0	1	1	1	1
S. aureus subsp. aureus N315 GCA_000009645	1	1	1	1	1	1	1	1	1	0	0	0	1	0	1	1	1	0	0	1	1	0	1	0	1	0	1	1	1	1	0	1	0	1	1	0	1	0	1	0	1	1	0	1	0	1	1	1	1
S. aureus subsp. aureus Mu50 GCA_000009665	1	1	1	1	1	1	1	1	1	0	0	0	1	0	1	1	1	0	0	1	1	0	1	0	1	0	1	1	1	1	0	1	0	1	1	0	1	0	1	0	1	1	0	1	0	1	1	1	1
S. haemolyticus JCSC1435 GCA_000009865	1	1	1	1	1	1	1	1	1	0	0	0	1	0	1	1	1	1	0	1	1	0	0	0	1	0	1	1	1	1	1	1	0	1	1	0	1	0	1	0	1	1	0	1	0	1	1	1	1
S. saprophyticus subsp. saprophyticus ATCC 15305 GCA_000010125	1	1	1	1	1	1	1	1	0	0	0	0	1	0	1	1	1	0	0	1	1	0	0	0	1	0	1	1	0	1	0	1	1	1	1	0	1	0	1	0	1	1	1	1	0	1	1	1	1
S. aureus subsp. aureus Mu3 GCA_000010445	1	1	1	1	1	1	1	1	1	0	0	0	1	0	1	1	1	0	0	1	1	0	1	0	1	0	1	1	1	1	0	1	0	1	1	0	1	0	1	0	1	1	0	1	0	1	1	1	1
S. aureus subsp. aureus str. Newman GCA_000010465	1	1	1	1	1	1	1	1	1	0	0	0	1	0	1	1	1	0	0	1	1	0	0	0	1	1	1	1	1	1	1	1	0	1	1	0	1	0	1	0	1	1	0	1	0	1	1	1	1
S. aureus subsp. aureus MW2 GCA_000011265	1	1	1	1	1	1	1	1	1	0	0	0	1	0	1	1	1	0	0	1	1	0	0	0	1	1	1	1	1	1	0	1	0	1	1	0	1	0	1	0	1	1	0	1	0	1	1	1	1
S. aureus subsp. aureus MRSA252 GCA_000011505	1	1	1	1	1	1	1	1	1	0	0	0	1	0	1	1	1	0	0	1	1	0	0	0	1	1	1	1	1	1	1	1	0	1	1	0	1	0	1	0	1	1	0	1	0	1	1	1	1
S. aureus subsp. aureus MSSA476 GCA_000011525	1	1	1	1	1	1	1	1	1	0	0	0	1	0	1	1	1	0	0	1	1	0	0	0	1	1	1	1	1	1	0	1	0	1	1	0	1	0	1	0	1	1	0	1	0	1	1	1	1
S. epidermidis RP62A GCA_000011925	1	1	1	1	1	0	1	1	1	0	0	0	1	0	1	1	1	0	0	1	1	0	0	0	1	0	1	1	0	1	1	1	0	1	1	0	1	0	1	0	1	1	0	1	0	1	1	1	1
S. aureus subsp. aureus COL GCA_000012045	1	1	1	1	1	1	1	1	1	0	0	0	1	0	1	1	1	0	0	0	1	0	0	0	1	1	1	1	1	1	1	1	0	1	1	0	1	0	1	0	1	1	0	1	0	1	1	1	1
S. aureus subsp. aureus NCTC 8325 GCA_000013425	1	1	1	1	1	1	1	1	1	0	0	0	1	0	1	1	1	0	0	1	1	0	0	0	1	1	1	1	1	1	1	1	0	1	1	0	1	0	1	0	1	1	0	1	0	1	1	1	1
S. aureus subsp. aureus USA300_FPR3757 GCA_000013465	1	1	1	1	1	1	1	1	1	0	0	0	1	0	1	1	1	0	0	1	1	0	0	0	1	1	1	1	1	1	1	1	0	1	1	0	1	0	1	0	1	1	0	1	0	1	1	1	1
S. aureus subsp. aureus JH9 GCA_000016805	1	1	1	1	1	1	1	1	1	0	0	0	1	0	1	1	1	0	0	1	1	0	1	0	1	0	1	1	1	1	0	1	0	1	1	0	1	0	1	0	1	1	0	1	0	1	1	1	1
S. aureus subsp. aureus USA300_TCH1516 GCA_000017085	1	1	1	1	1	0	1	1	1	0	0	0	1	0	1	1	1	0	0	1	1	0	0	0	1	1	1	1	1	0	1	1	0	1	1	0	1	0	1	0	1	1	0	1	0	1	1	1	1
S. aureus subsp. aureus JH1 GCA_000017125	1	1	1	1	1	1	1	1	1	0	0	0	1	0	1	1	1	0	0	1	1	0	1	0	1	0	1	1	1	1	0	1	0	1	1	0	1	0	1	0	1	1	0	1	0	1	1	1	1
S. aureus subsp. aureus ED98 GCA_000024585	1	1	1	1	1	1	1	1	1	0	0	0	1	0	1	1	1	0	0	1	1	0	1	0	1	0	1	1	1	1	0	1	0	1	1	0	1	0	1	0	1	1	0	1	0	1	1	1	1
S. lugdunensis HKU09-01 GCA_000025085	1	1	1	1	1	0	1	1	0	0	0	0	1	0	1	1	1	0	0	1	1	0	0	0	1	0	1	1	0	1	1	1	0	1	1	0	1	0	1	0	1	1	0	1	0	1	1	1	1
S. aureus 04-02981 GCA_000025145	1	1	1	1	1	1	1	1	1	0	0	0	1	0	1	1	1	0	0	1	1	0	1	0	1	0	1	1	1	1	0	1	0	1	1	0	1	0	1	0	1	1	0	1	0	1	1	1	1
S. aureus subsp. aureus JKD6159 GCA_000144955	1	1	1	1	1	1	1	1	1	0	0	0	1	0	1	1	1	0	0	1	1	0	0	1	1	1	1	1	1	1	0	1	0	1	1	0	1	0	1	0	1	1	0	1	0	1	1	1	1
S. aureus subsp. aureus str. JKD6008 GCA_000145595	1	1	1	1	1	1	1	1	1	0	0	0	1	0	1	1	1	0	0	1	1	0	0	0	1	1	1	1	0	1	1	1	0	1	1	0	1	0	1	0	1	1	0	1	0	1	1	1	1
S. aureus subsp. aureus TCH60 GCA_000159535	1	1	1	1	1	1	1	1	1	0	0	0	1	0	1	1	1	0	0	1	1	0	0	0	1	1	1	1	1	1	1	1	0	1	1	0	1	0	1	0	1	1	0	1	0	1	1	1	1
S. aureus subsp. aureus 55/2053 GCA_000160335	1	1	1	1	1	1	1	1	1	0	0	0	1	0	1	1	1	0	0	1	1	0	0	0	1	1	1	1	1	1	1	1	0	1	1	0	1	0	1	0	1	1	0	1	0	1	1	1	1
S. pseudintermedius HKU10-03 GCA_000185885	1	1	1	1	1	1	1	1	1	0	0	0	1	0	1	1	1	1	0	1	1	0	1	1	1	1	1	1	1	1	0	1	0	1	1	0	1	0	1	0	1	1	0	1	0	1	1	1	1
S. aureus O11 GCA_000189435	1	1	1	1	1	1	1	1	1	0	0	0	1	0	1	1	1	0	0	1	1	0	0	0	1	0	1	1	1	1	1	1	0	1	1	0	1	0	1	0	1	1	0	1	0	1	1	1	1
S. aureus O46 GCA_000189455	1	1	1	1	1	1	1	1	1	0	0	0	1	0	1	1	1	0	0	1	1	0	0	0	1	0	1	1	1	1	1	1	0	1	1	0	1	0	1	0	1	1	0	1	0	1	1	1	1
S. pseudintermedius ED99 GCA_000189495	1	1	1	1	1	1	1	1	0	0	0	0	1	0	1	1	1	1	0	1	1	0	0	1	1	0	1	1	1	1	0	1	0	1	1	0	1	0	1	0	1	1	0	1	0	1	1	1	1
S. aureus subsp. aureus T0131 GCA_000204665	1	1	1	1	1	1	1	1	1	0	0	0	1	0	1	1	1	0	0	1	1	0	0	0	1	1	1	1	1	1	1	1	0	1	1	0	1	0	1	0	1	1	0	1	0	1	1	1	1
S. aureus subsp. aureus ED133 GCA_000210315	1	1	1	1	1	1	1	1	1	0	0	0	1	0	1	1	1	0	0	1	1	0	0	0	1	1	1	1	1	1	1	1	0	1	1	0	1	0	1	0	1	1	0	1	0	1	1	1	1
S. argenteus GCA_000236925	1	1	1	1	1	1	1	1	1	0	0	0	1	0	1	1	1	0	0	1	1	0	1	0	1	0	1	1	0	1	0	1	0	1	1	0	1	0	1	0	1	1	0	1	0	1	1	1	1
S. aureus subsp. aureus M013 GCA_000237125	1	1	1	1	1	1	1	1	1	0	0	0	1	0	1	1	1	0	0	1	1	0	0	0	1	0	1	1	1	1	1	1	0	1	1	0	1	0	1	0	1	1	0	1	0	1	1	1	1
S. aureus subsp. aureus 11819-97 GCA_000239235	1	1	1	1	1	1	1	1	1	0	0	0	1	0	1	1	1	0	0	1	1	0	1	0	1	1	1	1	1	1	0	1	0	1	1	0	1	0	1	0	1	1	0	1	0	1	1	1	1
S. aureus subsp. aureus VC40 GCA_000245495	1	1	1	1	1	1	1	1	1	0	0	0	1	0	1	1	1	0	0	1	1	0	0	0	1	1	1	1	1	1	1	1	0	1	1	0	1	0	1	0	1	1	0	1	0	1	1	1	1
S. aureus subsp. aureus ECT-R 2 GCA_000253135	1	1	1	1	1	1	1	1	1	0	0	0	1	0	1	1	1	0	0	1	1	0	1	0	1	0	1	1	1	1	0	1	0	1	1	0	1	0	1	0	1	1	0	1	0	1	1	1	1
S. lugdunensis N920143 GCA_000270465	1	1	1	1	1	0	1	1	0	0	0	0	1	0	1	1	1	0	0	1	1	0	0	0	1	0	1	1	0	1	1	1	0	1	1	0	1	0	1	0	1	1	0	1	0	1	1	1	1
S. aureus subsp. aureus HO 5096 0412 GCA_000284535	1	1	1	1	1	1	1	1	1	0	0	0	1	0	1	1	1	0	0	1	1	0	0	1	1	0	1	1	1	1	1	1	0	1	1	0	1	0	1	0	1	1	0	1	0	1	1	1	1
S. aureus 08BA02176 GCA_000296595	1	1	1	1	1	1	1	1	1	0	0	0	1	0	1	1	1	0	0	1	1	0	0	0	1	0	1	1	0	1	1	1	0	1	1	0	1	0	1	0	1	1	0	1	0	1	1	1	1
S. warneri SG1 GCA_000332735	1	1	1	1	1	1	1	1	0	0	0	0	1	0	1	1	1	0	0	1	1	0	0	0	1	0	1	1	0	1	1	1	0	1	1	0	1	0	1	0	1	1	1	1	0	1	1	1	1
S. aureus subsp. aureus ST228 GCA_000382965	1	1	1	1	1	0	1	1	1	0	0	0	1	0	1	1	1	0	0	1	1	0	1	0	1	0	1	0	1	1	0	1	0	1	1	0	1	0	1	0	1	1	0	1	0	1	1	1	1
S. aureus subsp. aureus ST228 GCA_000382985	1	1	1	1	1	0	1	1	1	0	0	0	1	0	1	1	1	0	0	1	1	0	1	0	1	0	1	0	1	1	0	1	0	1	1	0	1	0	1	0	1	1	0	1	0	1	1	1	1
S. aureus subsp. aureus ST228 GCA_000383005	1	1	1	1	1	0	1	1	1	0	0	0	1	0	1	1	1	0	0	1	1	0	1	0	1	0	1	0	1	1	0	1	0	1	1	0	1	0	1	0	1	1	0	1	0	1	1	1	1
S. aureus CA-347 GCA_000412775	1	1	1	1	1	1	1	1	1	0	0	0	1	0	1	1	1	0	0	1	1	0	0	0	1	0	1	1	0	1	1	1	0	1	1	0	1	0	1	0	1	1	0	1	0	1	1	1	1
S. aureus Bmb9393 GCA_000418345	1	1	1	1	1	1	1	1	1	0	0	0	1	0	1	1	1	0	0	1	1	0	0	0	1	1	1	1	1	1	1	1	0	1	1	0	1	0	1	0	1	1	0	1	0	1	1	1	1
S. aureus subsp. aureus Tager 104 GCA_000452385	1	1	1	1	1	1	1	1	1	0	0	0	1	0	1	1	1	0	0	1	1	0	0	0	1	0	1	1	1	1	1	1	0	1	1	0	1	0	1	0	1	1	0	1	0	1	1	1	1
S. aureus subsp. aureus 6850 GCA_000462955	1	1	1	1	1	1	1	1	1	0	0	0	1	0	1	1	1	0	0	1	1	0	0	0	1	1	1	1	1	1	1	1	0	1	1	0	1	0	1	0	1	1	0	1	0	1	1	1	1
S. aureus subsp. aureus CN1 GCA_000463055	1	1	1	1	1	1	1	1	1	0	0	0	1	0	1	1	1	0	0	1	1	0	0	0	1	1	1	1	1	1	0	1	0	1	1	0	1	0	1	0	1	1	0	1	0	1	1	1	1
S. aureus subsp. aureus SA957 GCA_000470845	1	1	1	1	1	1	1	1	1	0	0	0	1	0	1	1	1	0	0	1	1	0	0	0	1	0	1	1	1	1	1	1	0	1	1	0	1	0	1	0	1	1	0	1	0	1	1	1	1
S. aureus subsp. aureus SA40 GCA_000470865	1	1	1	1	1	1	1	1	1	0	0	0	1	0	1	1	1	0	0	1	1	0	0	0	1	0	1	1	1	1	0	1	0	1	1	0	1	0	1	0	1	1	0	1	0	1	1	1	1
S. aureus subsp. aureus Z172 GCA_000485885	1	1	1	1	1	1	1	1	1	0	0	0	1	0	1	1	1	0	0	1	1	0	0	0	1	1	1	1	1	1	1	1	0	1	1	0	1	0	1	0	1	1	0	1	0	1	1	1	1
S. pasteuri SP1 GCA_000494875	1	1	1	1	1	1	1	1	0	0	0	0	1	0	1	1	1	0	0	1	1	0	0	0	1	0	1	1	0	1	1	1	0	1	1	0	1	0	1	0	1	1	1	1	0	1	1	1	1
S. aureus USA300-ISMMS1 GCA_000568455	1	1	1	1	1	1	1	1	1	0	0	0	1	0	1	1	1	0	0	1	1	0	0	0	1	1	1	1	1	1	1	1	0	1	1	0	1	0	1	0	1	1	0	1	0	1	1	1	1
S. aureus GCA_000597965	1	1	1	1	1	1	1	1	1	0	0	0	1	0	1	1	1	0	0	1	1	0	1	0	1	0	1	1	1	1	0	1	0	1	1	0	1	0	1	0	1	1	0	1	0	1	1	1	1
S. aureus subsp. aureus GCA_000626615	1	1	1	1	1	1	1	1	1	0	0	0	1	0	1	1	1	0	0	0	1	0	0	0	1	1	1	1	1	1	1	1	0	1	1	0	1	0	1	0	1	1	0	1	0	1	1	1	1
S. aureus subsp. aureus GCA_000695215	1	1	1	1	1	1	1	1	1	0	0	0	1	0	1	1	1	0	0	1	1	0	0	1	1	0	1	1	1	1	1	1	0	1	1	0	1	0	1	0	1	1	0	1	0	1	1	1	1
S. aureus GCA_000695875	1	1	1	1	1	1	1	1	1	0	0	0	1	0	1	1	1	0	0	1	1	0	0	0	1	1	1	1	1	1	1	1	0	1	1	0	1	0	1	0	1	1	0	1	0	1	1	1	1
S. xylosus GCA_000706685	1	1	1	1	1	1	1	1	0	0	0	0	1	0	1	1	1	0	0	1	1	0	0	0	1	0	1	1	1	1	1	1	0	1	1	0	1	0	1	0	1	1	0	1	0	1	1	1	1
S. xylosus GCA_000709415	1	1	1	1	1	1	1	1	0	0	0	0	1	0	1	1	1	0	0	1	1	0	0	0	1	0	1	1	1	1	1	1	0	1	1	0	1	0	1	0	1	1	0	1	0	1	1	1	1
S. aureus GCA_000709475	1	1	1	1	1	1	1	1	1	0	0	0	1	0	1	1	1	0	0	1	1	0	0	0	1	1	1	1	1	1	1	1	0	1	1	0	1	0	1	0	1	1	0	1	0	1	1	1	1
S. aureus subsp. aureus SA268 GCA_000737615	1	1	1	1	1	1	1	1	1	0	0	0	1	0	1	1	1	0	0	1	1	0	0	0	1	0	1	1	1	1	1	1	0	1	1	0	1	0	1	0	1	1	0	1	0	1	1	1	1
S. aureus GCA_000746505	1	1	1	1	1	1	1	1	1	0	0	0	1	0	1	1	1	0	0	1	1	0	0	0	1	1	1	1	1	1	1	1	0	1	1	0	1	0	1	0	1	1	0	1	0	1	1	1	1
S. epidermidis PM221 GCA_000751035	1	1	1	1	1	0	1	1	1	0	0	0	1	0	1	1	1	0	0	1	1	0	1	0	1	0	1	1	0	1	1	1	0	1	1	0	1	0	1	0	1	1	0	1	0	1	1	1	1
S. aureus subsp. aureus GCA_000756205	1	1	1	1	1	1	1	1	1	0	0	0	1	0	1	1	1	0	0	1	1	0	0	0	1	1	1	1	1	1	1	1	0	1	1	0	1	0	1	0	1	1	0	1	0	1	1	1	1
S. epidermidis GCA_000759555	1	1	1	1	1	0	1	1	1	0	0	0	1	0	1	1	1	1	0	1	1	0	0	0	1	0	1	1	0	1	1	1	0	1	1	0	1	0	1	0	1	1	0	1	0	1	1	1	1
S. aureus subsp. aureus GCA_000769575	1	1	1	1	1	1	1	1	1	0	0	0	1	0	1	1	1	0	0	1	1	0	0	0	1	1	1	1	1	1	1	1	0	1	1	0	1	0	1	0	1	1	1	1	0	1	1	1	1
S. aureus subsp. aureus GCA_000772025	1	1	1	1	1	1	1	1	1	0	0	0	1	0	1	1	1	0	0	1	1	0	0	0	1	1	1	1	1	1	1	1	0	1	1	0	1	0	1	0	1	1	0	1	0	1	1	1	1
S. aureus GCA_000815045	1	1	1	1	1	1	1	1	1	0	0	0	1	0	1	1	1	0	0	1	1	0	0	0	1	1	1	1	1	1	1	1	0	1	1	0	1	0	1	0	1	1	0	1	0	1	1	1	1
S. aureus GCA_000815085	1	1	1	1	1	1	1	1	1	0	0	0	1	0	1	1	1	0	0	1	1	0	0	0	1	1	1	1	1	1	1	1	0	1	1	0	1	0	1	0	1	1	0	1	0	1	1	1	1
S. aureus GCA_000815125	1	1	1	1	1	1	1	1	1	0	0	0	1	0	1	1	1	0	0	1	1	0	0	0	1	1	1	1	1	1	1	1	0	1	1	0	1	0	1	0	1	1	0	1	0	1	1	1	1
S. aureus GCA_000815165	1	1	1	1	1	1	1	1	1	0	0	0	1	0	1	1	1	0	0	1	1	0	0	0	1	1	1	1	1	1	1	1	0	1	1	0	1	0	1	0	1	1	0	1	0	1	1	1	1
S. aureus GCA_000815205	1	1	1	1	1	1	1	1	1	0	0	0	1	0	1	1	1	0	0	1	1	0	0	0	1	1	1	1	1	1	1	1	0	1	1	0	1	0	1	0	1	1	0	1	0	1	1	1	1
S. aureus GCA_000815245	1	1	1	1	1	1	1	1	1	0	0	0	1	0	1	1	1	0	0	1	1	0	0	0	1	1	1	1	1	1	1	1	0	1	1	0	1	0	1	0	1	1	0	1	0	1	1	1	1
S. hyicus GCA_000816085	1	1	1	1	1	1	1	1	0	0	0	0	1	0	1	1	1	1	0	1	1	0	0	0	1	1	1	1	1	1	0	1	0	0	1	0	1	0	1	0	1	1	1	1	0	1	1	1	1
S. aureus subsp. aureus ST772-MRSA-V GCA_000828035	1	1	1	1	1	1	1	1	1	0	0	0	1	0	1	1	1	0	0	1	1	0	0	0	1	1	1	1	1	1	0	1	0	1	1	0	1	0	1	0	1	1	0	1	0	1	1	1	1
S. aureus GCA_000953255	1	1	1	1	1	1	1	1	1	0	0	0	1	0	1	1	1	0	0	1	1	0	0	0	1	1	1	1	1	1	1	1	0	1	1	0	1	0	1	0	1	1	0	1	0	1	1	1	1
S. xylosus GCA_000953575	1	1	1	1	1	1	1	1	0	0	0	0	1	0	1	1	1	0	0	1	1	0	0	0	1	0	1	1	0	1	1	1	0	1	1	0	1	0	1	0	1	1	0	1	0	1	1	1	1
S. aureus subsp. aureus ST228 GCA_000967325	1	1	1	1	1	0	1	1	1	0	0	0	1	0	1	1	1	0	0	1	1	0	1	0	1	0	1	0	1	1	0	1	0	1	1	0	1	0	1	0	1	1	0	1	0	1	1	1	1
S. aureus subsp. aureus ST228 GCA_000967345	1	1	1	1	1	0	1	1	1	0	0	0	1	0	1	1	1	0	0	1	1	0	1	0	1	0	1	0	1	1	0	1	0	1	1	0	1	0	1	0	1	1	0	1	0	1	1	1	1
S. aureus subsp. aureus ST228 GCA_000967365	1	1	1	1	1	0	1	1	1	0	0	0	1	0	1	1	1	0	0	1	1	0	1	0	1	0	1	0	1	1	0	1	0	1	1	0	1	0	1	0	1	1	0	1	0	1	1	1	1
S. aureus subsp. aureus ST228 GCA_000967385	1	1	1	1	1	0	1	1	1	0	0	0	1	0	1	1	1	0	0	1	1	0	1	0	1	0	1	0	1	1	0	1	0	1	1	0	1	0	1	0	1	1	0	1	0	1	1	1	1
S. aureus subsp. aureus ST228 GCA_000967405	1	1	1	1	1	0	1	1	1	0	0	0	1	0	1	1	1	0	0	1	1	0	1	0	1	0	1	0	1	1	0	1	0	1	1	0	1	0	1	0	1	1	0	1	0	1	1	1	1
S. aureus GCA_000969225	1	1	1	1	1	1	1	1	1	0	0	0	1	0	1	1	1	0	0	1	1	0	1	0	1	0	1	1	1	1	0	1	0	1	1	0	1	0	1	0	1	1	0	1	0	1	1	1	1
S. haemolyticus GCA_000972725	1	1	1	1	1	1	1	1	1	0	0	0	1	0	1	1	1	0	0	1	1	0	1	0	1	0	0	1	1	1	0	1	0	1	1	0	1	0	1	0	1	1	0	1	0	1	1	1	1
S. aureus GCA_001021875	1	1	1	1	1	1	1	1	1	0	0	0	1	0	1	1	1	0	0	1	1	0	0	0	1	1	1	1	1	1	1	1	0	1	1	0	1	0	1	0	1	1	0	1	0	1	1	1	1
S. aureus GCA_001021895	1	1	1	1	1	1	1	1	1	0	0	0	1	0	1	1	1	0	0	1	1	0	0	0	1	1	1	1	1	1	1	1	0	1	1	0	1	0	1	0	1	1	0	1	0	1	1	1	1
S. aureus GCA_001027045	1	1	1	1	1	1	1	1	1	0	0	0	1	0	1	1	1	0	0	1	1	0	0	0	1	1	1	1	1	1	0	1	0	1	1	0	1	0	1	0	1	1	0	1	0	1	1	1	1
S. aureus subsp. aureus DSM 20231 GCA_001027105	1	1	1	1	1	1	1	1	1	0	0	0	1	0	1	1	1	0	0	1	1	0	0	0	1	1	1	1	1	1	1	1	0	1	1	0	1	0	1	0	1	1	0	1	0	1	1	1	1
S. capitis subsp. capitis GCA_001028645	1	1	1	1	1	1	1	1	1	0	0	0	1	0	1	1	1	0	0	1	1	0	0	0	1	0	1	1	1	1	1	1	0	1	1	0	1	0	1	0	1	1	0	1	0	1	1	1	1
S. aureus GCA_001045795	1	1	1	1	1	1	1	1	1	0	0	0	1	0	1	1	1	0	0	1	1	0	0	0	1	1	1	1	1	1	1	1	0	1	1	0	1	0	1	0	1	1	0	1	0	1	1	1	1
S. aureus GCA_001045995	1	1	1	1	1	1	1	1	1	0	0	0	1	0	1	1	1	0	0	1	1	0	0	1	1	1	1	1	1	1	0	1	0	1	1	0	1	0	1	0	1	1	0	1	0	1	1	1	1
S. aureus GCA_001046095	1	1	1	1	1	1	1	1	1	0	0	0	1	0	1	1	1	0	0	1	1	0	0	0	1	0	1	1	0	1	1	1	0	1	1	1	1	0	1	0	1	1	0	1	0	1	1	1	1
S. aureus subsp. aureus GCA_001183725	1	1	1	1	1	1	1	1	1	0	0	0	1	0	1	1	1	0	0	1	1	0	0	0	1	1	1	1	1	1	1	1	0	1	1	0	1	0	1	0	1	1	0	1	0	1	1	1	1
S. schleiferi GCA_001188855	1	1	1	1	1	1	1	1	0	0	0	0	1	0	1	1	1	0	0	1	1	0	1	1	1	0	1	1	1	1	0	1	0	1	1	0	1	0	1	0	1	1	0	1	0	1	1	1	1
S. schleiferi GCA_001188875	1	1	1	1	1	1	1	1	0	0	0	0	1	0	1	1	1	0	0	1	1	0	1	0	1	0	1	1	1	1	0	1	0	1	1	0	1	0	1	0	1	1	0	1	0	1	1	1	1
S. schleiferi GCA_001188895	1	1	1	1	1	1	1	1	0	0	0	0	1	0	1	1	1	0	0	1	1	0	0	0	1	0	1	1	1	1	0	1	0	1	1	0	1	0	1	0	1	1	0	1	0	1	1	1	1
S. schleiferi GCA_001188915	1	1	1	1	1	1	1	1	0	0	0	0	1	0	1	1	1	0	0	1	1	0	1	0	1	0	1	1	1	1	0	1	0	1	1	0	1	0	1	0	1	1	0	1	0	1	1	1	1
S. aureus GCA_001278745	1	1	1	1	1	1	1	1	1	0	0	0	1	0	1	1	1	0	0	1	1	0	1	0	1	1	1	1	1	1	0	1	0	1	1	0	1	0	1	0	1	1	0	1	0	1	1	1	1
S. aureus GCA_001281145	1	1	1	1	1	1	1	1	1	0	0	0	1	0	1	1	1	0	0	1	1	0	1	0	1	0	1	1	1	1	0	1	0	1	1	0	1	0	1	0	1	1	0	1	0	1	1	1	1
S. aureus subsp. aureus GCA_001296985	1	1	1	1	1	1	1	1	1	0	0	0	1	0	1	1	1	0	0	1	1	0	1	0	1	1	1	1	1	1	0	1	0	1	1	0	1	0	1	0	1	1	0	1	0	1	1	1	1
S. aureus subsp. aureus GCA_001307235	1	1	1	1	1	0	1	1	1	0	0	0	1	0	1	1	1	0	0	1	1	0	0	0	1	1	1	1	1	1	1	1	0	1	1	1	1	0	1	0	1	1	0	1	0	1	1	1	1
S. equorum GCA_001432245	1	1	1	1	1	1	1	1	0	0	0	0	1	0	1	1	1	0	0	1	1	0	0	0	1	1	1	1	0	1	1	1	0	1	1	0	1	0	1	0	1	1	1	1	0	0	1	1	1
S. agnetis GCA_001442815	1	1	1	1	1	1	1	1	0	0	0	0	1	0	1	1	1	1	0	1	1	0	0	0	1	0	1	1	1	1	0	0	0	0	1	0	1	0	1	0	1	1	1	1	0	1	1	1	1
S. aureus GCA_001444345	1	1	1	1	1	1	1	1	1	0	0	0	1	0	1	1	1	0	0	1	1	0	0	0	1	0	1	1	1	1	0	1	0	1	1	0	1	0	1	0	1	0	0	1	0	1	1	1	1
S. aureus GCA_001456215	1	1	1	1	1	1	1	1	1	0	0	0	1	0	1	1	1	0	0	1	1	0	0	0	1	0	1	1	1	1	1	1	0	1	1	0	1	0	1	0	1	1	0	1	0	1	0	1	1
S. aureus GCA_001457495	1	1	1	1	1	1	1	1	1	0	0	0	1	0	1	1	1	0	0	1	1	0	1	0	1	1	1	1	1	1	0	1	0	1	1	0	1	0	1	0	1	1	0	1	0	1	1	1	1
S. aureus GCA_001465635	1	1	1	1	1	1	1	1	1	0	0	0	1	0	1	1	1	0	0	1	1	0	0	0	1	0	1	1	0	1	1	1	0	1	1	0	1	0	1	0	1	1	0	1	0	1	1	1	1
S. aureus GCA_001465675	1	1	1	1	1	1	1	1	1	0	0	0	1	0	1	1	1	0	0	1	1	0	0	0	1	0	1	1	0	1	1	1	0	1	1	0	1	0	1	0	1	1	0	1	0	1	1	1	1
S. aureus GCA_001465755	1	1	1	1	1	1	1	1	1	0	0	0	1	0	1	1	1	0	0	1	1	0	0	0	1	0	1	1	0	1	1	1	0	1	1	0	1	0	1	0	1	1	0	1	0	1	1	1	1
S. aureus subsp. aureus GCA_001515665	1	1	1	1	1	1	1	1	1	0	0	0	1	0	1	1	1	0	0	1	1	0	0	0	1	1	1	1	1	1	1	1	0	1	1	0	1	0	1	0	1	1	0	1	0	1	1	1	1
S. aureus subsp. aureus GCA_001515685	1	1	1	1	1	1	1	1	1	0	0	0	1	0	1	1	1	0	0	1	1	0	0	0	1	1	1	1	1	1	1	1	0	1	1	0	1	0	1	0	1	1	1	1	0	1	1	1	1
S. aureus subsp. aureus GCA_001515705	1	1	1	1	1	1	1	1	1	0	0	0	1	0	1	1	1	0	0	1	1	0	0	0	1	1	1	1	1	1	1	1	0	1	1	0	1	0	1	0	1	1	1	1	0	1	1	1	1
S. aureus subsp. aureus GCA_001515745	1	1	1	1	1	1	1	1	1	0	0	0	1	0	1	1	1	0	0	1	1	0	0	0	1	1	1	1	1	1	1	1	0	1	1	0	1	0	1	0	1	1	1	1	0	1	1	1	1
S. aureus subsp. aureus GCA_001515765	1	1	1	1	1	1	1	1	1	0	0	0	1	0	1	1	1	0	0	1	1	0	0	0	1	1	1	1	1	1	1	1	0	1	1	0	1	0	1	0	1	1	0	1	0	1	1	1	1
S. schleiferi GCA_001548255	1	1	1	1	1	1	1	1	1	0	0	0	1	0	1	1	1	0	1	1	1	0	0	0	1	1	1	1	1	1	0	1	0	1	1	0	1	0	1	0	1	1	0	1	0	1	1	1	1
S. aureus GCA_001548295	1	1	1	1	1	1	1	1	1	0	0	0	1	0	1	1	1	0	0	1	1	0	0	0	1	0	1	1	1	1	1	1	0	1	1	0	1	0	1	0	1	1	0	1	0	1	1	1	1
S. aureus GCA_001548415	1	1	1	1	1	1	1	1	1	0	0	0	1	0	1	1	1	0	0	1	1	0	1	0	1	0	1	1	1	1	0	1	0	1	1	0	1	0	1	0	1	1	1	1	0	1	1	1	1
S. aureus subsp. aureus GCA_001549655	1	1	1	1	1	1	1	1	1	0	0	0	1	0	1	1	1	0	0	1	1	0	0	0	1	1	1	1	1	1	0	1	0	1	1	0	1	0	1	0	1	1	0	1	0	1	1	1	1
S. aureus subsp. aureus GCA_001549675	1	1	1	1	1	1	1	1	1	0	0	0	1	0	1	1	1	0	0	1	1	0	0	0	1	1	1	1	1	1	0	1	0	1	1	0	1	0	1	0	1	1	0	1	0	1	1	1	1
S. saprophyticus GCA_001558275	1	1	1	1	1	1	1	1	0	0	0	0	1	0	1	1	1	0	0	1	1	0	1	0	1	0	1	1	0	1	0	1	1	1	1	0	1	0	1	0	1	1	1	1	0	1	1	1	1
S. saprophyticus GCA_001558375	1	1	1	1	1	1	1	1	0	0	0	0	1	0	1	1	1	0	0	1	1	0	1	0	1	0	1	1	0	1	0	1	1	1	1	0	1	0	1	0	1	1	1	1	0	1	1	1	1
S. lugdunensis GCA_001558775	1	1	1	1	1	0	1	1	0	0	0	0	1	0	1	1	1	1	0	1	1	0	0	0	1	0	1	1	0	1	1	1	0	1	1	0	1	0	1	0	1	1	0	1	0	1	1	1	1
S. aureus GCA_001558795	1	1	1	1	1	1	1	1	1	0	0	0	1	0	1	1	1	0	0	1	1	0	1	0	1	0	1	1	1	1	0	1	0	1	1	0	1	0	1	0	1	1	0	1	0	1	1	1	1
S. lugdunensis GCA_001558815	1	1	1	1	1	0	1	1	0	0	0	0	1	0	1	1	1	0	0	1	1	0	0	0	1	0	1	1	0	1	1	1	0	1	1	0	1	0	1	0	1	1	0	1	0	1	1	1	1
S. simulans GCA_001559115	1	1	1	1	1	1	1	1	1	0	0	0	1	0	1	1	1	0	0	1	1	0	1	0	1	0	1	1	1	1	1	1	0	1	1	0	1	0	1	0	1	1	0	1	0	1	1	1	1
S. aureus GCA_001580495	1	1	1	1	1	1	1	1	0	0	0	0	1	0	1	1	1	0	0	1	1	0	0	0	1	1	1	1	1	1	0	1	0	1	1	0	1	0	1	1	1	1	0	1	0	1	1	1	1
S. aureus GCA_001580515	1	1	1	1	1	1	1	1	1	0	0	0	1	0	1	1	1	0	0	1	1	0	0	0	1	1	1	1	1	1	1	1	0	1	1	0	1	0	1	0	1	1	0	1	0	1	1	1	1
S. aureus GCA_001594205	1	1	1	1	1	1	1	1	1	0	0	0	1	0	1	1	1	0	0	1	1	0	0	0	1	0	1	1	0	1	1	1	0	1	1	0	1	0	1	0	1	1	0	1	0	1	1	1	1
S. aureus GCA_001611325	1	1	1	1	1	1	1	1	1	0	0	0	1	0	1	1	1	0	0	1	1	0	0	0	1	0	1	1	1	1	0	1	0	1	1	0	1	0	1	0	1	1	0	1	0	1	1	1	1
S. aureus GCA_001611345	1	1	1	1	1	1	1	1	1	0	0	0	1	0	1	1	1	0	0	1	1	0	0	0	1	0	1	1	1	1	0	1	0	1	1	0	1	0	1	0	1	1	0	1	0	1	1	1	1
S. aureus GCA_001611365	1	1	1	1	1	1	1	1	1	0	0	0	1	0	1	1	1	0	0	1	1	0	1	0	1	1	1	1	1	1	0	1	0	1	1	0	1	0	1	0	1	1	0	1	0	1	1	1	1
S. aureus GCA_001611385	1	1	1	1	1	1	1	1	1	0	0	0	1	0	1	1	1	0	0	1	1	0	1	0	1	1	1	1	1	1	0	1	0	1	1	0	1	0	1	0	1	1	0	1	0	1	1	1	1
S. aureus GCA_001611405	1	1	1	1	1	1	1	1	1	0	0	0	1	0	1	1	1	0	0	1	1	0	0	0	1	0	1	1	1	1	0	1	0	1	1	0	1	0	1	0	1	1	0	1	0	1	1	1	1
S. aureus GCA_001611425	1	1	1	1	1	1	1	1	1	0	0	0	1	0	1	1	1	0	0	1	1	0	0	0	1	0	1	1	1	1	0	1	0	1	1	0	1	0	1	0	1	1	0	1	0	1	1	1	1
S. haemolyticus GCA_001611955	1	1	1	1	1	1	1	1	1	0	0	0	1	0	1	1	1	0	0	1	1	0	0	0	1	0	0	1	1	1	1	1	0	1	1	0	1	0	1	0	1	1	0	1	0	1	1	1	1
S. aureus GCA_001618305	1	1	1	1	1	1	1	1	1	0	0	0	1	0	1	1	1	0	0	1	1	0	1	0	1	0	1	1	1	1	0	1	0	1	1	0	1	0	1	0	1	1	0	1	0	1	1	1	1
S. condimenti GCA_001618885	1	1	1	1	1	1	1	1	1	0	0	0	1	0	1	1	1	0	0	1	1	0	0	0	1	0	1	1	1	1	1	1	0	1	1	0	1	0	1	0	1	1	0	1	0	1	1	1	1
S. aureus GCA_001640885	1	1	1	1	1	1	1	1	1	0	0	0	1	0	1	1	1	0	0	1	1	0	1	0	1	0	1	1	1	1	0	1	0	1	1	0	1	0	1	0	1	1	0	1	0	1	1	1	1
S. aureus GCA_001640905	1	1	1	1	1	1	1	1	1	0	0	0	1	0	1	1	1	0	0	1	1	0	1	0	1	0	1	1	1	1	0	1	0	1	1	0	1	0	1	0	1	1	0	1	0	1	1	1	1
S. aureus GCA_001640925	1	1	1	1	1	1	1	1	1	0	0	0	1	0	1	1	1	0	0	1	1	0	1	0	1	0	1	1	1	1	0	1	0	1	1	0	1	0	1	0	1	1	0	1	0	1	1	1	1
S. aureus GCA_001641025	1	1	1	1	1	1	1	1	1	0	0	0	1	0	1	1	1	0	0	1	1	0	0	0	1	1	1	1	1	1	1	1	0	1	1	0	1	0	1	0	1	1	0	1	0	1	1	1	1
S. aureus GCA_001641045	1	1	1	1	1	1	1	1	1	0	0	0	1	0	1	1	1	0	0	1	1	0	0	0	1	1	1	1	1	1	1	1	0	1	1	0	1	0	1	0	1	1	0	1	0	1	1	1	1
S. aureus GCA_001656045	1	1	1	1	1	1	1	1	1	0	0	0	1	0	1	1	1	0	0	1	1	0	0	0	1	0	1	1	1	1	0	1	0	1	1	0	1	0	1	0	1	1	0	1	0	1	1	1	1
S. aureus GCA_001656075	1	1	1	1	1	1	1	1	1	0	0	0	1	0	1	1	1	0	0	1	1	0	0	0	1	0	1	1	1	1	1	1	0	1	1	0	1	0	1	0	1	1	0	1	0	1	1	1	1
S. sp. AntiMn-1 GCA_001663395	1	1	1	1	1	1	1	1	0	0	0	0	1	0	1	1	1	0	0	1	1	0	0	0	1	0	1	1	0	1	1	1	0	1	1	0	1	0	1	0	1	1	1	1	0	0	1	1	1
S. equorum GCA_001682235	1	1	1	1	1	1	1	1	0	0	0	0	1	1	1	1	1	0	0	1	1	0	0	0	1	1	1	1	0	1	1	1	0	1	1	0	1	0	1	0	1	1	1	1	0	0	1	1	1
S. pseudintermedius GCA_001682335	1	1	1	1	1	1	0	1	1	0	0	0	1	0	1	1	1	1	0	1	1	0	0	1	1	0	1	1	1	1	0	1	0	1	1	0	1	0	1	0	1	1	0	1	0	1	1	1	1
S. equorum GCA_001683315	1	1	1	1	1	1	1	1	1	0	0	0	1	0	1	1	1	0	0	1	1	0	0	0	1	0	1	1	0	1	1	1	0	1	1	0	1	0	1	0	1	1	1	1	0	0	1	1	1
S. pseudintermedius GCA_001685665	1	1	1	1	1	1	1	1	0	0	0	0	1	0	1	1	1	1	0	1	1	0	1	1	1	1	1	1	1	1	0	1	0	1	1	0	1	1	1	0	1	1	0	1	0	1	1	1	1
S. carnosus GCA_001701005	1	1	1	1	1	1	1	1	1	0	0	0	1	0	1	1	1	0	0	1	1	0	0	0	1	0	1	1	1	1	0	1	0	1	1	0	1	0	1	0	1	1	0	1	0	1	1	1	1
S. aureus subsp. aureus GCA_001717725	1	1	1	1	1	1	1	1	1	0	0	0	1	0	1	1	1	0	0	1	1	0	0	0	1	1	1	1	1	1	1	1	0	1	1	0	1	0	1	0	1	1	0	1	0	1	1	1	1
S. aureus GCA_001725965	1	1	1	1	1	1	1	1	1	0	0	0	1	0	1	1	1	0	0	1	1	0	1	0	1	0	1	1	1	1	0	1	0	1	1	0	1	0	1	0	1	1	0	1	0	1	1	1	1
S. aureus GCA_001879545	1	1	1	1	1	1	1	1	1	0	0	0	1	0	1	1	1	0	0	1	1	0	0	0	1	1	1	1	1	1	0	1	0	1	1	0	1	0	1	0	1	1	0	1	0	1	1	1	1
S. aureus GCA_001880265	1	1	1	1	1	1	1	1	1	0	0	0	1	0	1	1	1	0	0	1	1	0	0	0	1	0	1	1	1	1	0	1	0	1	1	0	1	0	1	0	1	1	0	1	0	1	1	1	1
S. aureus subsp. aureus GCA_001887075	1	1	1	1	1	1	1	1	1	0	0	0	1	0	1	1	1	0	0	1	1	0	0	0	1	0	1	1	0	1	1	1	0	1	1	0	1	0	1	0	1	1	0	1	0	1	1	1	1
S. condimenti GCA_001922405	1	1	1	1	1	1	1	1	1	0	0	0	1	0	1	1	1	0	0	1	1	0	0	0	1	0	1	1	1	1	1	1	0	1	1	0	1	0	1	0	1	1	0	1	0	1	1	1	1
S. aureus GCA_001956755	1	1	1	1	1	1	1	1	1	0	0	0	1	0	1	1	1	0	0	1	1	0	0	0	1	1	1	1	1	1	1	1	0	1	1	0	1	0	1	0	1	1	0	1	0	1	1	1	1
S. aureus subsp. aureus GCA_001956815	1	1	1	1	1	1	1	1	1	0	0	0	1	0	1	1	1	0	0	1	1	0	0	0	1	1	1	1	1	1	1	1	0	1	1	0	1	0	1	0	1	1	0	1	0	1	1	1	1
S. aureus subsp. aureus GCA_001975005	1	1	1	1	1	1	1	1	1	0	0	0	1	0	1	1	1	0	0	1	1	0	1	0	1	0	1	1	1	1	0	1	0	1	1	0	1	0	1	0	1	1	0	1	0	1	1	1	1
S. aureus subsp. aureus GCA_001975045	1	1	1	1	1	1	1	1	1	0	0	0	1	0	1	1	1	0	0	1	1	0	1	0	1	0	1	1	1	1	0	1	0	1	1	0	1	0	1	0	1	1	0	1	0	1	1	1	1
S. aureus GCA_001986135	1	1	1	1	1	1	1	1	1	0	0	0	1	0	1	1	1	0	0	1	1	0	0	0	1	0	1	1	1	1	0	1	0	1	1	0	1	0	1	0	1	1	0	1	0	1	1	1	1
S. cohnii GCA_001990205	1	1	1	1	1	1	1	1	0	0	0	0	1	0	1	1	1	0	0	1	1	0	0	0	1	0	1	1	0	1	1	1	0	1	1	0	1	0	0	0	1	0	1	1	0	1	1	1	1
S. aureus GCA_002000565	1	1	1	1	1	1	1	1	1	0	0	0	1	0	1	1	1	0	0	1	1	0	0	0	1	0	1	1	1	1	1	1	0	1	1	0	1	0	1	0	1	1	0	1	0	1	1	1	1
S. aureus GCA_002000585	1	1	1	1	1	1	1	1	1	0	0	0	1	0	1	1	1	0	0	1	1	0	0	0	1	0	1	1	1	1	1	1	0	1	1	0	1	0	1	0	1	1	0	1	0	1	1	1	1
S. aureus GCA_002000605	1	1	1	1	1	1	1	1	1	0	0	0	1	0	1	1	1	0	0	1	1	0	0	0	1	0	1	1	1	1	1	1	0	1	1	0	1	0	1	0	1	1	0	1	0	1	1	1	1
S. aureus GCA_002000625	1	1	1	1	1	1	1	1	1	0	0	0	1	0	1	1	1	0	0	1	1	0	0	0	1	1	1	1	1	1	1	1	0	1	1	0	1	0	1	0	1	1	0	1	0	1	1	1	1
S. aureus GCA_002000645	1	1	1	1	1	1	1	1	1	0	0	0	1	0	1	1	1	0	0	1	1	0	0	0	1	1	1	1	1	1	1	1	0	1	1	0	1	0	1	0	1	1	0	1	0	1	1	1	1
S. aureus GCA_002000665	1	1	1	1	1	1	1	1	1	0	0	0	1	0	1	1	1	0	0	1	1	0	0	0	1	1	1	1	1	1	1	1	0	1	1	0	1	0	1	0	1	1	0	1	0	1	1	1	1
S. aureus GCA_002000685	1	1	1	1	1	1	1	1	1	0	0	0	1	0	1	1	1	0	0	1	1	0	0	0	1	1	1	1	1	1	1	1	0	1	1	0	1	0	1	0	1	1	0	1	0	1	1	1	1
S. aureus GCA_002000705	1	1	1	1	1	1	1	1	1	0	0	0	1	0	1	1	1	0	0	1	1	0	0	0	1	1	1	1	1	1	1	1	0	1	1	0	1	0	1	0	1	1	0	1	0	1	1	1	1
S. aureus GCA_002000725	1	1	1	1	1	1	1	1	1	0	0	0	1	0	1	1	1	0	0	1	1	0	0	0	1	1	1	1	1	1	1	1	0	1	1	0	1	0	1	0	1	1	0	1	0	1	1	1	1
S. aureus GCA_002000745	1	1	1	1	1	1	1	1	1	0	0	0	1	0	1	1	1	0	0	1	1	0	0	0	1	1	1	1	1	1	1	1	0	1	1	0	1	0	1	0	1	1	0	1	0	1	1	1	1
S. aureus GCA_002000765	1	1	1	1	1	1	1	1	1	0	0	0	1	0	1	1	1	0	0	1	1	0	0	0	1	1	1	1	1	1	1	1	0	1	1	0	1	0	1	0	1	1	0	1	0	1	1	1	1
S. aureus GCA_002000785	1	1	1	1	1	1	1	1	1	0	0	0	1	0	1	1	1	0	0	1	1	0	0	0	1	1	1	1	1	1	1	1	0	1	1	0	1	0	1	0	1	1	0	1	0	1	1	1	1
S. aureus GCA_002000805	1	1	1	1	1	1	1	1	1	0	0	0	1	0	1	1	1	0	0	1	1	0	0	0	1	1	1	1	1	1	1	1	0	1	1	0	1	0	1	0	1	1	0	1	0	1	1	1	1
S. aureus GCA_002000825	1	1	1	1	1	1	1	1	1	0	0	0	1	0	1	1	1	0	0	1	1	0	0	0	1	1	1	1	1	1	1	1	0	1	1	0	1	0	1	0	1	1	0	1	0	1	1	1	1
S. aureus GCA_002000845	1	1	1	1	1	1	1	1	1	0	0	0	1	0	1	1	1	0	0	1	1	0	0	0	1	1	1	1	1	1	1	1	0	1	1	0	1	0	1	0	1	1	0	1	0	1	1	1	1
S. aureus GCA_002000865	1	1	1	1	1	1	1	1	1	0	0	0	1	0	1	1	1	0	0	1	1	0	0	0	1	1	1	1	1	1	1	1	0	1	1	0	1	0	1	0	1	1	0	1	0	1	1	1	1
S. sciuri GCA_002072755	1	1	1	1	1	1	1	1	1	1	0	1	1	0	1	0	1	0	0	1	1	0	0	0	0	1	1	1	1	1	1	1	0	1	1	0	1	0	0	0	1	0	1	1	0	1	1	1	1
S. lugdunensis GCA_002073395	1	1	1	1	1	0	1	1	0	0	0	0	1	0	1	1	1	0	0	1	1	0	0	0	1	0	1	1	0	1	1	1	0	1	1	0	1	0	1	0	1	1	0	1	0	1	1	1	1
S. xylosus GCA_002078255	1	1	1	1	1	1	1	1	0	0	0	0	1	0	1	1	1	0	0	1	1	0	0	0	1	0	1	1	0	1	1	1	0	1	1	0	1	0	1	0	1	1	0	1	0	1	1	1	1
S. aureus GCA_002085525	1	1	1	1	1	1	1	1	1	0	0	0	1	0	1	1	1	0	0	1	1	0	0	0	1	1	1	1	1	1	1	1	0	1	1	0	1	0	1	0	1	1	0	1	0	1	1	1	1
S. epidermidis GCA_002085695	1	1	1	1	1	0	1	1	1	0	0	0	1	0	1	1	1	0	0	1	1	0	0	0	1	0	1	1	0	1	1	1	0	1	1	0	1	0	1	0	1	1	0	1	0	1	1	1	1
S. aureus GCA_002088995	1	1	1	1	1	1	1	1	1	0	0	0	1	0	1	1	1	0	0	1	1	0	0	0	1	1	1	1	1	1	1	1	0	1	1	0	1	0	1	0	1	1	0	1	0	1	1	1	1
S. aureus GCA_002089035	1	1	1	1	1	1	1	1	1	0	0	0	1	0	1	1	1	0	0	1	1	0	0	0	1	0	1	1	0	1	1	1	0	1	1	0	1	0	1	0	1	1	0	1	0	1	1	1	1
S. aureus GCA_002089055	1	1	1	1	1	1	1	1	1	0	0	0	1	0	1	1	1	0	0	1	1	0	0	0	1	0	1	1	0	1	1	1	0	1	1	0	1	0	1	0	1	1	0	1	0	1	1	1	1
S. aureus GCA_002089075	1	1	1	1	1	1	1	1	1	0	0	0	1	0	1	1	1	0	0	1	1	0	0	0	1	0	1	1	0	1	1	1	0	1	1	0	1	0	1	0	1	1	0	1	0	1	1	1	1
S. aureus GCA_002089095	1	1	1	1	1	1	1	1	1	0	0	0	1	0	1	1	1	0	0	1	1	0	0	0	1	0	1	1	0	1	1	1	0	1	1	0	1	0	1	0	1	1	0	1	0	1	1	1	1
S. aureus GCA_002089115	1	1	1	1	1	1	1	1	1	0	0	0	1	0	1	1	1	0	0	1	1	0	0	0	1	0	1	1	0	1	1	1	0	1	1	0	1	0	1	0	1	1	0	1	0	1	1	1	1
S. aureus GCA_002097595	1	1	1	1	1	1	1	1	1	0	0	0	1	0	1	1	1	0	0	1	1	0	0	0	1	1	1	1	1	1	1	1	0	1	1	0	1	0	1	0	1	1	0	1	0	1	1	1	1
S. lutrae GCA_002101335	1	1	1	1	1	0	1	1	0	0	0	0	1	0	1	1	1	1	0	1	1	0	0	1	1	0	1	1	1	1	0	1	0	0	1	0	1	0	1	0	1	1	0	1	1	0	1	1	1
S. aureus GCA_002140115	1	1	1	1	1	1	1	1	1	0	0	0	1	0	1	1	1	0	0	1	1	0	0	0	1	1	1	1	1	1	0	1	0	1	1	0	1	0	1	0	1	1	0	1	0	1	1	1	1
S. aureus GCA_002204555	1	1	1	1	1	1	1	1	1	0	0	0	1	0	1	1	1	0	0	1	1	0	1	0	1	0	1	1	1	1	0	1	0	1	1	0	1	0	1	0	1	1	0	1	0	1	1	1	1
S. aureus subsp. aureus GCA_002204575	1	1	1	1	1	1	1	1	1	0	0	0	1	0	1	1	1	0	0	1	1	0	0	0	1	0	1	1	0	1	1	1	0	1	1	0	1	0	1	0	1	1	0	1	0	1	1	1	1
S. pettenkoferi GCA_002208805	1	1	1	1	1	1	1	1	0	0	0	0	1	0	1	1	1	0	0	1	1	0	1	0	1	0	1	1	0	1	0	1	0	1	1	0	1	0	1	0	1	1	1	1	0	1	1	1	1
S. saprophyticus GCA_002208905	1	1	1	1	1	1	1	1	0	0	0	0	1	0	1	1	1	0	0	1	1	0	0	0	1	0	1	1	0	1	0	1	0	1	1	0	1	0	1	0	1	1	1	1	0	1	1	1	1
S. sciuri GCA_002209165	1	1	1	1	1	0	1	1	1	1	1	1	1	1	1	1	1	1	0	1	1	1	0	0	1	0	1	1	1	1	1	1	0	1	1	0	1	0	1	0	1	1	1	1	0	1	1	1	1
S. saprophyticus GCA_002209265	1	1	1	1	1	1	1	1	0	0	0	0	1	0	1	1	1	0	0	1	1	0	0	0	1	0	1	1	0	1	0	1	1	1	1	0	1	0	1	0	1	1	1	1	0	1	1	1	1
S. aureus GCA_002209325	1	1	1	1	1	1	1	1	1	0	0	0	0	0	1	1	1	0	0	1	1	0	0	0	1	1	1	1	1	1	0	1	0	1	1	0	1	0	1	0	1	1	0	1	0	1	1	1	1
S. aureus GCA_002214665	1	1	1	1	1	1	1	1	1	0	0	0	1	0	1	1	1	0	0	1	1	0	0	0	1	1	1	1	1	1	0	1	0	1	1	0	1	0	1	0	1	1	0	1	0	1	1	1	1
S. epidermidis GCA_002215535	1	1	1	1	1	0	1	1	1	0	0	0	1	0	1	1	1	0	0	1	1	0	0	0	1	0	1	1	0	1	1	1	0	1	1	0	1	0	1	0	1	1	0	1	0	1	1	1	1
S. lugdunensis GCA_002250095	1	1	1	1	1	0	1	1	0	0	0	0	1	0	1	1	1	1	0	1	1	0	0	0	1	0	1	1	0	1	1	1	0	1	1	0	1	0	1	0	1	1	0	1	0	1	1	1	1
S. aureus subsp. aureus GCA_002310395	1	1	1	1	1	1	1	1	1	0	0	0	1	0	1	1	1	0	0	1	1	0	0	0	1	1	1	1	1	1	1	1	0	1	1	0	1	0	1	0	1	1	0	1	0	1	1	1	1
S. aureus subsp. aureus str. Newman GCA_002310435	1	1	1	1	1	1	1	1	1	0	0	0	1	0	1	1	1	0	0	1	1	0	0	0	1	1	1	1	1	1	1	1	0	1	1	0	1	0	1	0	1	1	0	1	0	1	1	1	1
S. capitis GCA_002356175	1	1	1	1	1	1	1	1	1	0	0	0	1	0	1	1	1	0	0	1	1	0	0	0	1	0	1	1	1	1	1	1	0	1	1	0	1	0	1	0	1	1	0	1	0	1	1	1	1
S. aureus GCA_002356675	1	1	1	1	1	1	1	1	1	0	0	0	1	0	1	1	1	0	0	1	1	0	0	0	1	1	1	1	1	1	1	1	0	1	1	0	1	0	1	0	1	1	0	1	0	1	1	1	1
S. simulans GCA_002386185	1	1	1	1	1	1	1	1	1	0	0	0	1	0	1	1	1	1	0	1	1	0	1	1	1	0	1	1	1	1	1	1	0	1	1	0	1	0	1	0	1	1	0	1	0	1	1	1	1
S. aureus GCA_002386245	1	1	1	1	1	1	1	1	1	0	0	0	1	0	1	1	1	0	0	1	1	0	0	0	1	1	1	1	1	1	1	1	0	1	1	0	1	0	1	0	1	1	0	1	0	1	1	1	1
S. lugdunensis GCA_002407165	1	1	1	1	1	0	1	1	0	0	0	0	1	0	1	1	1	1	0	1	1	0	0	0	1	0	1	1	0	1	1	1	0	1	1	0	1	0	1	0	1	1	0	1	0	1	1	1	1
S. nepalensis GCA_002442895	1	1	1	1	1	1	1	1	1	0	0	0	1	0	1	1	1	0	0	1	1	0	0	0	1	0	1	1	0	1	0	1	0	1	1	0	1	0	1	0	1	1	0	1	0	1	1	1	1
S. pasteuri GCA_002442915	1	1	1	1	1	1	1	1	0	0	0	0	1	0	1	1	1	0	0	1	1	0	0	0	1	0	1	1	0	1	1	1	0	1	1	0	1	0	1	0	1	1	1	1	0	1	1	1	1
S. nepalensis GCA_002442935	1	1	1	1	1	1	1	1	1	0	0	0	1	0	1	1	1	0	0	1	1	0	1	0	1	0	1	1	0	1	0	1	0	1	1	0	1	0	1	0	1	1	0	1	0	1	1	1	1
S. aureus GCA_002442975	1	1	1	1	1	1	1	1	1	0	0	0	1	0	1	1	1	0	0	1	1	0	0	0	1	0	1	1	1	1	1	1	0	1	1	0	1	0	1	0	1	1	0	1	0	1	1	1	1
S. capitis GCA_002591175	1	1	1	1	1	1	1	1	1	0	0	0	1	0	1	1	1	0	0	1	1	0	0	0	1	0	1	1	1	1	1	1	0	1	1	0	1	0	1	0	1	1	0	1	0	1	1	1	1
S. lugdunensis GCA_002591215	1	1	1	1	1	0	1	1	0	0	0	0	1	0	1	1	1	1	0	1	1	0	0	0	1	0	1	1	0	1	1	1	0	1	1	0	1	0	1	0	1	1	0	1	0	1	1	1	1
S. aureus GCA_002633765	1	1	1	1	1	1	1	1	1	0	0	0	1	0	1	1	1	0	0	1	1	0	0	0	1	0	1	1	0	1	1	1	0	1	1	0	1	0	1	0	1	1	0	1	0	1	1	1	1
S. aureus GCA_002633785	1	1	1	1	1	1	1	1	1	0	0	0	1	0	1	1	1	0	0	1	1	0	0	0	1	1	1	1	1	1	1	1	0	1	1	0	1	0	1	0	1	1	0	1	0	1	1	1	1
S. aureus GCA_002633805	1	1	1	1	1	1	1	1	1	0	0	0	1	0	1	1	1	0	0	1	1	0	1	0	1	0	1	1	1	1	0	1	0	1	1	0	1	0	1	0	1	1	0	1	0	1	1	1	1
S. aureus GCA_002633825	1	1	1	1	1	1	1	1	1	0	0	0	1	0	1	1	1	0	0	1	1	0	0	0	1	1	1	1	1	1	0	1	0	1	1	0	1	0	1	0	1	1	0	1	0	1	1	1	1
S. aureus GCA_002633845	1	1	1	1	1	1	1	1	1	0	0	0	1	0	1	1	1	0	0	1	1	0	0	0	1	0	1	1	1	1	1	1	0	1	1	0	1	0	1	0	1	1	0	1	0	1	1	1	1
S. aureus GCA_002633865	1	1	1	1	1	1	1	1	1	0	0	0	1	0	1	1	1	0	0	1	1	0	1	0	1	0	1	1	1	1	0	1	0	1	1	0	1	0	1	0	1	1	0	1	0	1	1	1	1
S. aureus subsp. aureus GCA_002786465	1	1	1	1	1	1	1	1	1	0	0	0	1	0	1	1	1	0	0	1	1	0	0	0	1	1	1	1	1	1	1	1	0	1	1	0	1	0	1	0	1	1	0	1	0	1	1	1	1
S. aureus subsp. aureus GCA_002786535	1	1	1	1	1	1	1	1	1	0	0	0	1	0	1	1	1	0	0	1	1	0	0	1	1	0	1	1	1	1	1	1	0	1	1	0	1	0	1	0	1	1	0	1	0	1	1	1	1
S. aureus GCA_002795285	1	1	1	1	1	1	1	1	1	0	0	0	1	0	1	1	1	0	0	1	1	0	0	0	1	1	1	1	1	1	0	1	0	1	1	0	1	0	1	0	1	1	0	1	0	1	1	1	1
S. epidermidis GCA_002850315	1	1	1	1	1	0	1	1	1	0	0	0	1	0	1	1	1	0	0	1	1	0	0	0	1	0	1	1	0	1	1	1	0	1	1	0	1	0	1	0	1	1	0	1	0	1	1	1	1
S. hominis subsp. hominis GCA_002850375	1	1	1	1	1	1	1	1	0	0	0	0	1	0	1	1	1	0	0	0	1	0	0	0	1	0	1	1	0	1	0	1	0	1	1	0	1	0	1	0	0	1	1	1	0	1	1	1	1
S. aureus GCA_002850395	1	1	1	1	1	1	1	1	1	0	0	0	1	0	1	1	1	0	0	1	1	0	0	0	1	1	1	1	1	1	0	1	0	1	1	0	1	0	1	0	1	1	0	1	0	1	1	1	1
S. aureus GCA_002850415	1	1	1	1	1	1	1	1	1	0	0	0	1	0	1	1	1	0	0	1	1	0	0	0	1	1	1	1	1	1	0	1	0	1	1	0	1	0	1	0	1	1	0	1	0	1	1	1	1
S. aureus GCA_900004855	1	1	1	1	1	1	1	1	0	0	0	0	1	0	1	1	1	0	0	1	1	0	0	0	1	1	1	1	1	1	1	1	0	1	1	0	1	0	1	0	1	1	0	1	0	1	1	1	1
S. aureus subsp. aureus GCA_900129335	1	1	1	1	1	1	1	1	1	0	0	0	1	0	1	1	1	0	0	1	1	0	1	0	1	1	1	1	1	1	1	1	0	1	1	0	1	0	1	0	1	1	0	1	0	1	1	1	1
S. piscifermentans GCA_900186985	1	1	1	1	1	1	1	1	1	0	0	0	1	0	1	1	1	0	0	1	1	0	0	0	1	0	1	1	1	1	1	1	0	1	1	0	1	0	1	0	1	1	0	1	0	1	1	1	1
S. muscae GCA_900187005	1	1	1	1	1	0	1	1	1	0	0	0	1	0	1	1	1	0	0	1	1	0	0	0	1	0	1	1	1	1	0	1	0	0	1	0	1	0	1	0	1	1	0	1	0	1	1	1	1
S. simiae GCA_900187055	1	1	1	1	1	0	1	1	1	0	0	0	1	0	1	1	1	0	0	1	1	0	1	0	1	0	0	1	0	1	0	1	0	1	1	0	1	0	1	0	1	1	0	1	0	1	1	1	1
[truncated: 2,606 more columns]
