# Supplementary material for: Phenotype and multi-omics comparison of Staphylococcus and Streptococcus uncovers pathogenic traits and predicts zoonotic potential
Source: BMC Genomics. 2021 Feb 4;22:102. doi: 10.1186/s12864-021-07388-6 (PMC7860044; doi:10.1186/s12864-021-07388-6)
Supplement: Supplementary file 4 — Additional file 4. Streptococcus All proteins [file 12864_2021_7388_MOESM4_ESM.tsv]

PF00004	PF00004;PF07724	PF00005	PF00006	PF00009	PF00011	PF00012	PF00013	PF00027	PF00035	PF00043	PF00044;PF02800	PF00056	PF00069	PF00072	PF00075	PF00078	PF00078;PF08388	PF00078;PF08388;PF13551	PF00078;PF08388;PF13655	PF00081;PF02777	PF00082	PF00083	PF00085	PF00089	PF00091	PF00092	PF00092;PF00746	PF00092;PF00746;PF02986	PF00106	PF00106;PF13561	PF00107	PF00107;PF08240	PF00108	PF00108;PF02803	PF00109	PF00109;PF00550	PF00109;PF00550;PF00668;PF00698;PF02801	PF00109;PF00550;PF00668;PF02801	PF00109;PF00550;PF02801	PF00109;PF02801	PF00113;PF03952	PF00117	PF00117;PF02540	PF00118	PF00119	PF00120	PF00121	PF00122	PF00122;PF00702
S. pyogenes M1 GAS GCA_000006785	1	1	1	1	1	0	1	1	1	1	1	1	1	1	1	0	0	0	0	0	1	1	0	1	0	1	0	0	0	1	0	0	1	0	1	0	0	0	0	0	1	1	1	1	1	1	1	1	0
S. pneumoniae TIGR4 GCA_000006885	1	1	1	1	1	0	1	1	0	1	0	1	1	1	1	0	0	0	0	0	1	1	1	1	1	1	0	0	0	1	0	0	1	0	0	0	0	0	0	0	1	1	1	1	1	1	1	1	0
S. pneumoniae R6 GCA_000007045	1	1	1	1	1	0	1	1	0	1	0	1	1	1	1	0	0	1	0	0	1	1	1	1	1	1	0	0	0	1	0	0	1	0	0	0	0	0	0	0	1	1	1	1	1	1	1	1	0
S. agalactiae 2603V/R GCA_000007265	1	1	1	1	1	0	1	1	1	1	0	1	1	1	1	0	0	1	0	0	1	1	0	1	0	1	0	0	0	1	0	0	1	0	1	0	0	0	0	0	1	1	1	1	1	1	1	1	0
S. pyogenes MGAS8232 GCA_000007285	1	1	1	1	1	0	1	1	1	1	1	1	1	1	1	0	0	0	0	0	1	1	0	1	0	1	0	0	0	1	0	0	1	0	1	0	0	0	0	0	1	1	1	1	1	1	1	1	0
S. pyogenes MGAS315 GCA_000007425	1	1	1	1	1	0	1	1	1	1	1	1	1	1	1	0	0	0	0	0	1	1	0	1	0	1	0	0	0	1	0	0	1	0	1	0	0	0	0	0	1	1	1	1	1	1	1	1	0
S. mutans UA159 GCA_000007465	1	1	1	1	1	0	1	1	1	1	0	1	1	1	1	0	0	0	0	0	1	0	0	1	0	1	0	0	0	1	0	0	1	0	0	0	0	0	1	0	1	1	1	1	1	1	1	1	0
S. dysgalactiae subsp. equisimilis GGS_124 GCA_000010705	1	1	1	1	1	0	1	1	1	1	0	1	1	1	1	0	0	0	0	0	1	1	0	1	0	1	0	0	0	1	0	0	1	0	1	0	0	0	0	0	1	1	1	1	1	1	1	1	0
S. pyogenes SSI-1 GCA_000011285	1	1	1	1	1	0	1	1	1	1	1	1	1	1	1	0	0	0	0	0	1	1	0	1	0	1	0	0	0	1	0	0	1	0	1	0	0	0	0	0	1	1	1	1	1	1	1	1	0
S. pyogenes MGAS10394 GCA_000011665	1	1	1	1	1	0	1	1	1	1	1	1	1	1	1	0	0	0	0	0	1	1	0	1	0	1	0	0	0	1	0	0	1	0	1	0	0	0	0	0	1	1	1	1	1	1	1	1	0
S. pyogenes MGAS5005 GCA_000011765	1	1	1	1	1	0	1	1	1	1	1	1	1	1	1	0	0	0	0	0	1	1	0	1	0	1	0	0	0	1	0	0	1	0	1	0	0	0	0	0	1	1	1	1	1	1	1	1	0
S. thermophilus LMG 18311 GCA_000011825	1	1	1	1	1	0	1	1	1	1	0	1	1	1	1	0	0	0	0	0	1	0	1	1	0	1	0	0	0	1	0	1	1	0	0	0	0	0	0	0	1	1	1	1	1	1	1	1	0
S. thermophilus CNRZ1066 GCA_000011845	1	1	1	1	1	0	1	1	1	1	0	1	1	1	1	0	0	0	0	0	1	0	1	1	0	1	0	0	0	1	0	1	1	0	0	0	0	0	0	0	1	1	1	1	1	1	1	1	0
S. pyogenes MGAS6180 GCA_000012165	1	1	1	1	1	0	1	1	1	1	1	1	1	1	1	0	0	0	0	0	1	1	0	1	0	1	0	0	1	1	0	0	1	0	1	0	0	0	0	0	1	1	1	1	1	1	1	1	0
S. agalactiae A909 GCA_000012705	1	1	1	1	1	0	1	1	1	1	0	1	1	1	1	0	0	0	0	0	1	1	0	1	0	1	0	0	0	1	0	0	1	0	1	0	0	0	0	0	1	1	1	1	1	1	1	1	0
S. pyogenes MGAS9429 GCA_000013485	1	1	1	1	1	0	1	1	1	1	1	1	1	1	1	0	0	0	0	0	1	1	0	1	0	1	1	0	0	1	0	0	1	0	1	0	0	0	0	0	1	1	1	1	1	1	1	1	0
S. pyogenes MGAS10270 GCA_000013505	1	1	1	1	1	0	1	1	1	1	1	1	1	1	1	0	0	0	0	0	1	1	0	1	0	1	0	0	1	1	0	0	1	0	1	0	0	0	0	0	1	1	1	1	1	1	1	1	0
S. pyogenes MGAS2096 GCA_000013525	1	1	1	1	1	0	1	1	1	1	1	1	1	1	1	0	0	0	0	0	1	1	0	1	0	1	1	0	0	1	0	1	1	0	1	0	0	0	0	0	1	1	1	1	1	1	1	1	0
S. pyogenes MGAS10750 GCA_000013545	1	1	1	1	1	0	1	1	1	1	1	1	1	1	1	0	1	0	0	0	1	1	0	1	0	1	0	0	1	1	0	0	1	0	1	0	0	0	0	0	1	1	1	1	1	1	1	1	0
S. sanguinis SK36 GCA_000014205	1	1	1	1	1	0	1	1	1	1	0	1	1	1	1	0	0	0	0	0	1	1	1	1	0	1	0	1	0	1	0	0	1	0	0	0	0	0	0	0	1	1	1	1	1	1	1	1	0
S. suis 05ZYH33 GCA_000014305	1	1	1	1	1	0	1	1	1	1	0	1	1	1	1	0	0	0	0	0	1	1	0	1	0	1	0	1	0	1	0	0	1	0	1	0	0	0	0	0	1	1	1	1	1	1	1	1	1
S. suis 98HAH33 GCA_000014325	1	1	1	1	1	0	1	1	1	1	0	1	1	1	1	0	0	0	0	0	1	1	0	1	0	1	0	0	0	1	0	0	1	0	1	0	0	0	0	0	1	1	1	1	1	1	1	1	1
S. pneumoniae D39 GCA_000014365	1	1	1	1	1	0	1	1	0	1	0	1	1	1	1	0	0	0	0	0	1	1	1	1	0	1	0	0	0	1	0	0	1	0	0	0	0	0	0	0	1	1	1	1	1	1	1	1	0
S. thermophilus LMD-9 GCA_000014485	1	1	1	1	1	1	1	1	1	1	0	1	1	1	1	0	0	0	0	0	1	1	0	1	0	1	0	0	0	1	0	0	1	0	0	0	0	0	0	0	1	1	1	1	1	1	1	1	0
S. gordonii str. Challis substr. CH1 GCA_000017005	1	1	1	1	1	0	1	1	1	1	0	1	1	1	1	0	0	0	0	0	1	1	0	1	0	1	0	0	0	1	0	0	1	0	0	0	0	0	0	0	1	1	1	1	1	1	1	1	0
S. pyogenes NZ131 GCA_000018125	1	1	1	1	1	0	1	1	1	1	0	1	1	1	1	0	0	0	0	0	1	1	0	1	0	1	0	0	1	1	0	0	1	0	1	0	0	0	0	0	1	1	1	1	1	1	1	1	0
S. suis GZ1 GCA_000018185	1	1	1	1	1	0	1	1	1	1	0	1	1	1	1	0	0	0	0	0	1	1	0	1	0	1	0	1	0	1	0	0	1	0	1	0	0	0	0	0	1	1	1	1	1	1	1	1	1
S. pneumoniae 70585 GCA_000018965	1	1	1	1	1	0	1	1	0	1	0	1	1	1	1	0	0	1	0	0	1	1	1	1	0	1	0	0	0	1	0	0	1	0	0	0	0	0	0	0	1	1	1	1	1	1	1	1	0
S. pneumoniae JJA GCA_000018985	1	1	1	1	1	0	1	1	0	1	0	1	1	1	1	0	0	1	0	0	1	1	1	1	1	1	0	0	0	1	0	0	1	0	0	0	0	0	0	0	1	1	1	1	1	1	1	1	0
S. pneumoniae P1031 GCA_000019005	1	1	1	1	1	0	1	1	0	1	0	1	1	1	1	0	0	1	0	0	1	1	1	1	1	1	0	0	0	1	0	0	1	0	0	0	0	0	0	0	1	1	1	1	1	1	1	1	0
S. pneumoniae Taiwan19F-14 GCA_000019025	1	1	1	1	1	0	1	1	0	1	0	1	1	1	1	0	0	0	0	0	1	1	1	1	0	1	0	0	0	1	0	0	1	0	0	0	0	0	0	0	1	1	1	1	1	1	1	1	0
S. pneumoniae Hungary19A-6 GCA_000019265	1	1	1	1	1	0	1	1	0	1	0	1	1	1	1	0	0	1	0	0	1	1	0	1	0	1	0	0	0	1	0	0	1	0	0	0	0	0	0	0	1	1	1	1	1	1	1	1	0
S. pneumoniae G54 GCA_000019825	1	1	1	1	1	0	1	1	0	1	0	1	1	1	1	0	0	1	0	0	1	1	1	1	1	1	0	0	0	1	0	1	1	0	0	0	0	0	0	0	1	1	1	1	1	1	1	1	0
S. pneumoniae CGSP14 GCA_000019985	1	1	1	1	1	0	1	1	0	1	0	1	1	1	1	0	0	1	0	0	1	1	1	1	1	1	0	0	0	1	0	0	1	0	0	0	0	0	0	0	1	1	1	1	1	1	1	1	0
S. equi subsp. zooepidemicus MGCS10565 GCA_000020765	1	1	1	1	1	0	1	1	1	1	0	1	1	1	1	0	0	0	0	0	1	1	0	1	0	0	0	0	0	1	0	0	1	0	1	0	0	0	0	0	1	1	1	1	1	1	1	1	0
S. equi subsp. equi 4047 GCA_000026585	1	1	1	1	1	0	1	1	1	1	0	1	1	1	1	0	1	0	0	0	1	1	0	1	0	1	0	0	0	1	0	0	1	0	1	0	0	0	0	0	1	1	1	1	1	1	1	1	0
S. pneumoniae ATCC 700669 GCA_000026665	1	1	1	1	1	0	1	1	0	1	0	1	1	1	1	0	1	1	0	0	1	1	1	1	0	1	0	0	0	1	0	0	1	0	0	0	0	0	0	0	1	1	1	1	1	1	1	1	0
S. mitis B6 GCA_000027165	1	1	1	1	1	0	1	1	0	1	0	1	1	1	1	0	0	1	0	0	1	1	1	1	0	1	0	0	0	1	0	0	1	0	0	0	0	0	0	0	1	1	1	1	1	1	1	1	0
S. gallolyticus UCN34 GCA_000027185	1	1	1	1	1	0	1	1	1	1	0	1	1	1	1	0	0	0	0	0	1	1	0	1	0	1	0	0	0	1	1	1	1	0	0	0	0	0	0	0	1	1	1	1	1	1	1	1	0
S. mutans NN2025 GCA_000091645	1	1	1	1	1	0	1	1	1	1	0	1	1	1	1	0	1	0	0	0	1	0	0	1	0	1	0	0	0	1	0	0	1	0	0	0	0	1	0	1	1	1	1	1	1	1	1	1	0
S. pneumoniae AP200 GCA_000146975	1	1	1	1	1	0	1	1	0	1	0	1	1	1	1	0	0	0	0	1	1	1	1	1	0	1	0	0	0	1	0	0	1	0	0	0	0	0	0	0	1	1	1	1	1	1	1	1	0
S. pneumoniae 670-6B GCA_000147095	1	1	1	1	1	0	1	1	0	1	0	1	1	1	1	0	0	1	0	0	1	1	1	1	0	1	0	0	0	1	0	0	1	0	0	0	0	0	0	0	1	1	1	1	1	1	1	1	0
S. parasanguinis ATCC 15912 GCA_000164675	1	1	1	1	1	0	1	1	1	1	0	1	1	1	1	0	0	0	0	0	1	1	0	1	0	1	0	0	0	1	0	0	1	0	0	0	0	0	0	0	1	1	1	1	1	1	1	1	0
S. suis 05HAS68 GCA_000168355	1	1	1	1	1	0	1	1	1	1	0	1	1	1	1	0	0	0	0	0	1	1	0	1	0	1	0	0	0	1	0	0	1	0	1	0	0	0	0	0	1	1	1	1	1	1	1	1	0
S. pneumoniae SPNA45 GCA_000180515	1	1	1	1	1	0	1	1	0	1	0	1	1	1	1	0	0	1	0	0	1	0	1	1	0	1	0	0	0	1	0	0	1	0	0	0	0	0	0	0	1	1	1	1	1	1	1	1	0
S. suis JS14 GCA_000186405	1	1	1	1	1	0	1	1	1	1	0	1	1	1	1	0	0	0	0	0	1	1	0	1	0	1	0	1	0	1	0	0	1	0	1	0	0	0	0	0	1	1	1	1	1	1	1	1	1
S. dysgalactiae subsp. equisimilis ATCC 12394 GCA_000188715	1	1	1	1	1	0	1	1	1	1	0	1	1	1	1	0	0	0	0	0	1	1	0	1	0	1	0	0	0	1	0	0	1	0	1	0	0	0	0	0	1	1	1	1	1	1	1	1	0
S. pneumoniae TCH8431/19A GCA_000196595	1	1	1	1	1	0	1	1	0	1	0	1	1	1	1	0	0	1	0	0	1	1	1	1	0	1	0	0	0	1	0	0	1	0	0	0	0	0	0	0	1	1	1	1	1	1	1	1	0
S. suis ST3 GCA_000204625	1	1	1	1	1	0	1	1	1	1	0	1	1	1	1	0	0	0	0	0	1	1	0	1	0	1	0	0	0	1	0	0	1	0	1	0	0	0	0	0	1	1	1	1	1	1	1	1	1
S. pneumoniae INV200 GCA_000210935	1	1	1	1	1	0	1	1	0	1	0	1	1	1	1	0	1	0	0	0	1	1	1	1	1	1	0	0	0	1	0	0	1	0	0	0	0	0	0	0	1	1	1	1	1	1	1	1	0
S. pneumoniae OXC141 GCA_000210955	1	1	1	1	1	0	1	1	0	1	0	1	1	1	1	0	0	1	0	0	1	1	0	1	1	1	0	0	0	1	0	0	1	0	0	0	0	0	0	0	1	1	1	1	1	1	1	1	0
S. pneumoniae INV104 GCA_000210975	1	1	1	1	1	0	1	1	0	1	0	1	1	1	1	0	0	1	0	0	1	1	1	1	1	1	0	0	0	1	0	0	1	0	0	0	0	0	0	0	1	1	1	1	1	1	1	1	0
S. pneumoniae SPN034156 GCA_000210995	1	1	1	1	1	0	1	1	0	1	0	1	1	1	1	0	0	1	0	0	1	1	1	1	0	1	0	0	0	1	0	0	1	0	0	0	0	0	0	0	1	1	1	1	1	1	1	1	0
S. pneumoniae SPN034183 GCA_000211015	1	1	1	1	1	0	1	1	0	1	0	1	1	1	1	0	0	1	0	0	1	1	0	1	1	1	0	0	0	1	0	0	1	0	0	0	0	0	0	0	1	1	1	1	1	1	1	1	0
S. pneumoniae SPN994038 GCA_000211035	1	1	1	1	1	0	1	1	0	1	0	1	1	1	1	0	0	1	0	0	1	1	0	1	1	1	0	0	0	1	0	0	1	0	0	0	0	0	0	0	1	1	1	1	1	1	1	1	0
S. pneumoniae SPN994039 GCA_000211055	1	1	1	1	1	0	1	1	0	1	0	1	1	1	1	0	0	1	0	0	1	1	0	1	1	1	0	0	0	1	0	0	1	0	0	0	0	0	0	0	1	1	1	1	1	1	1	1	0
S. parauberis KCTC 11537 GCA_000213825	1	1	1	1	1	0	1	1	1	1	0	1	1	1	1	0	0	0	0	0	1	1	0	1	0	1	0	0	0	1	0	0	1	0	1	0	0	0	0	0	1	1	1	1	1	1	1	1	0
S. equi subsp. zooepidemicus ATCC 35246 GCA_000219765	1	1	1	1	1	0	1	1	1	1	0	1	1	0	1	0	1	0	0	1	1	1	0	1	0	1	0	0	0	1	0	0	1	0	1	0	0	0	0	0	1	1	1	1	1	1	1	1	0
S. pseudopneumoniae IS7493 GCA_000221985	1	1	1	1	1	0	1	1	0	1	0	1	1	1	1	0	0	0	1	0	1	1	1	1	1	1	0	0	0	1	0	1	1	0	0	0	0	0	0	0	1	1	1	1	1	1	1	1	0
S. pyogenes Alab49 GCA_000230295	1	1	1	1	1	0	1	1	1	1	1	1	1	1	1	0	0	0	0	0	1	1	0	1	0	1	0	0	0	1	0	0	1	0	1	0	0	0	0	0	1	1	1	1	1	1	1	1	0
S. suis SS12 GCA_000231865	1	1	1	1	1	0	1	1	1	1	0	1	1	1	1	0	0	0	0	0	1	1	0	1	0	1	0	1	0	1	0	0	1	0	1	0	0	0	0	0	1	1	1	1	1	1	1	1	1
S. suis D9 GCA_000231885	1	1	1	1	1	0	1	1	1	1	0	1	1	1	1	0	0	0	0	0	1	1	0	1	0	1	0	0	0	1	0	0	1	0	1	0	0	0	0	0	1	1	1	1	1	1	1	1	0
S. suis D12 GCA_000231905	1	1	1	1	1	0	1	1	1	1	0	1	1	1	1	0	0	0	0	0	1	1	0	1	0	1	0	1	0	1	0	0	1	0	1	0	0	0	0	0	1	1	1	1	1	1	1	1	0
S. suis ST1 GCA_000231925	1	1	1	1	1	0	1	1	1	1	0	1	1	1	1	0	0	0	0	0	1	1	0	1	0	1	0	0	0	1	0	0	1	0	1	0	0	0	0	0	1	1	1	1	1	1	1	1	0
S. suis A7 GCA_000233575	1	1	1	1	1	0	1	1	1	1	0	1	1	1	1	0	0	0	0	0	1	1	0	1	0	1	0	1	0	1	0	0	1	0	0	0	0	0	0	0	1	1	1	1	1	1	1	1	1
S. pyogenes MGAS15252 GCA_000250905	1	1	1	1	1	0	1	1	1	1	1	1	1	1	1	0	0	0	0	0	1	1	0	1	0	1	0	0	1	1	0	0	1	0	1	0	0	0	0	0	1	1	1	1	1	1	1	1	0
S. pyogenes MGAS1882 GCA_000250925	1	1	1	1	1	0	1	1	1	1	1	1	1	1	1	0	0	0	0	0	1	1	0	1	0	1	0	0	1	1	0	0	1	0	1	0	0	0	0	0	1	1	1	1	1	1	1	1	0
S. pneumoniae ST556 GCA_000251085	1	1	1	1	1	0	1	1	0	1	0	1	1	1	1	0	0	1	0	0	1	1	1	1	0	1	0	0	0	1	0	0	1	0	0	0	0	0	0	0	1	1	1	1	1	1	1	1	0
S. oralis Uo5 GCA_000253155	1	1	1	1	1	0	1	1	0	1	0	1	1	1	1	0	0	0	0	0	1	1	1	1	0	1	0	1	0	1	0	0	0	0	1	0	0	0	0	0	1	1	1	1	1	1	1	1	0
S. salivarius JIM8777 GCA_000253315	1	1	1	1	1	0	1	1	1	1	0	1	1	1	1	0	1	0	0	0	1	0	0	1	0	1	1	0	0	1	0	0	1	0	0	0	0	0	0	0	1	1	1	1	1	1	1	1	0
S. salivarius CCHSS3 GCA_000253335	1	1	1	1	1	0	1	1	1	1	0	1	1	1	1	0	0	0	0	0	1	0	1	1	0	1	1	0	0	1	0	1	1	0	0	0	0	0	0	0	1	1	1	1	1	1	1	1	0
S. parasanguinis FW213 GCA_000262145	1	1	1	1	1	0	1	1	1	1	0	1	1	1	1	0	0	0	0	0	1	1	1	1	0	1	0	0	0	1	0	0	1	0	0	0	0	0	0	0	1	1	1	1	1	1	1	1	0
S. thermophilus MN-ZLW-002 GCA_000262675	1	1	1	1	1	0	1	1	1	1	0	1	1	1	1	0	0	0	0	0	1	1	1	1	0	1	0	0	0	1	0	1	1	0	0	0	0	0	0	0	1	1	1	1	1	1	1	1	0
S. gallolyticus subsp. gallolyticus ATCC 43143 GCA_000270145	1	1	1	1	1	0	1	1	1	1	0	1	1	1	1	0	0	0	0	0	1	1	0	1	0	1	0	0	0	1	1	1	1	0	0	0	0	0	0	0	1	1	1	1	1	1	1	1	0
S. pasteurianus ATCC 43144 GCA_000270165	1	1	1	1	1	0	1	1	1	1	0	1	1	1	1	0	0	0	0	1	1	1	0	1	0	1	0	0	0	1	1	1	1	0	0	0	0	0	0	0	1	1	1	1	1	1	1	1	0
S. mutans GS-5 GCA_000271865	1	1	1	1	1	0	1	1	1	1	0	1	1	1	1	0	0	0	0	0	1	0	0	1	0	1	0	0	0	1	0	0	1	0	0	0	0	0	1	0	1	1	1	1	1	1	1	1	0
S. macedonicus ACA-DC 198 GCA_000283635	1	1	1	1	1	0	1	1	1	1	0	1	1	1	1	0	1	1	0	0	1	0	0	1	0	1	0	0	0	1	0	0	1	0	0	0	0	0	0	0	1	1	1	1	1	1	1	1	0
S. mutans LJ23 GCA_000284575	1	1	1	1	1	0	1	1	1	1	0	1	1	1	1	0	0	0	0	0	1	0	0	1	0	1	0	0	0	1	0	0	1	0	0	0	0	0	1	1	1	1	1	1	1	1	1	1	0
S. suis S735 GCA_000294495	1	1	1	1	1	0	1	1	1	1	0	1	1	1	1	0	0	0	0	0	1	1	0	1	0	1	0	1	0	1	0	0	1	0	1	0	0	0	0	0	1	1	1	1	1	1	1	1	1
S. pneumoniae gamPNI0373 GCA_000299015	1	1	1	1	1	0	1	1	0	1	0	1	1	1	1	0	0	1	0	0	1	1	1	1	1	1	0	0	0	1	0	0	1	0	0	0	0	0	0	0	1	1	1	1	1	1	1	1	0
S. agalactiae GD201008-001 GCA_000299135	1	1	1	1	1	0	1	1	1	1	0	1	1	1	1	0	0	1	0	0	1	1	0	1	0	1	0	0	0	1	0	0	1	0	1	0	0	0	0	0	1	1	1	1	1	1	1	1	0
S. agalactiae GCA_000302475	1	1	1	1	1	0	1	1	1	1	0	1	1	1	1	0	0	0	0	0	1	1	0	1	0	1	0	0	0	1	0	0	1	0	1	0	0	0	0	0	1	1	1	1	1	1	1	1	0
S. intermedius JTH08 GCA_000306805	1	1	1	1	1	0	1	1	1	1	0	1	1	1	1	0	0	0	0	0	1	1	0	1	0	1	0	0	0	1	0	0	1	0	0	0	0	0	0	0	1	1	1	1	1	1	1	1	0
S. dysgalactiae subsp. equisimilis RE378 GCA_000307185	1	1	1	1	1	0	1	1	1	1	0	1	1	1	1	0	0	0	0	0	1	1	0	1	0	1	1	0	0	1	0	0	1	0	1	0	0	0	0	0	1	1	1	1	1	1	1	1	0
S. pyogenes A20 GCA_000307535	1	1	1	1	1	0	1	1	1	1	1	1	1	1	1	0	0	0	0	0	1	1	0	1	0	1	0	0	0	1	0	0	1	0	1	0	0	0	0	0	1	1	1	1	1	1	1	1	0
S. suis SC070731 GCA_000344765	1	1	1	1	1	0	1	1	1	1	0	1	1	1	1	0	0	0	0	0	1	1	0	1	0	1	0	1	0	1	0	0	1	0	1	0	0	0	0	0	1	1	1	1	1	1	1	1	1
S. pyogenes M1 476 GCA_000349925	1	1	1	1	1	0	1	1	1	1	1	1	1	1	1	0	0	0	0	0	1	1	0	1	0	1	0	0	0	1	0	0	1	0	1	0	0	0	0	0	1	1	1	1	1	1	1	1	0
S. cristatus AS 1.3089 GCA_000385925	1	1	1	1	1	0	1	1	1	1	0	1	1	1	1	0	0	0	0	0	1	0	1	1	0	1	0	1	0	1	0	0	1	0	1	0	0	0	0	0	1	1	1	1	1	1	1	1	0
S. suis TL13 GCA_000390245	1	1	1	1	1	0	1	1	1	1	1	1	1	1	1	0	0	0	0	0	1	1	0	1	0	1	0	1	0	1	0	0	1	0	1	0	0	0	0	0	1	1	1	1	1	1	1	1	0
S. iniae SF1 GCA_000403625	1	1	1	1	1	0	1	1	1	1	1	1	1	1	1	0	0	0	0	0	1	1	0	1	0	1	0	0	0	1	0	0	1	0	1	0	0	0	0	0	1	1	1	1	1	1	1	1	0
S. pyogenes HSC5 GCA_000422045	1	1	1	1	1	0	1	1	1	1	0	1	1	1	1	0	0	0	0	0	1	1	0	1	0	1	0	0	0	1	0	0	1	0	1	0	0	0	0	0	1	1	1	1	1	1	1	1	0
S. agalactiae 09mas018883 GCA_000427035	1	1	1	1	1	0	1	1	1	1	0	1	1	1	1	0	0	0	0	0	1	1	0	1	0	1	1	0	0	1	0	0	1	0	1	0	0	0	0	0	1	1	1	1	1	1	1	1	0
S. agalactiae ILRI112 GCA_000427055	1	1	1	1	1	0	1	1	1	1	0	1	1	1	1	0	1	0	0	1	1	1	0	1	0	1	0	0	0	1	0	0	1	0	1	0	0	0	0	0	1	1	1	1	1	1	1	1	0
S. agalactiae ILRI005 GCA_000427075	1	1	1	1	1	0	1	1	1	1	0	1	1	1	1	0	0	0	0	0	1	1	0	1	0	1	0	0	0	1	0	0	1	0	1	0	0	0	0	0	1	1	1	1	1	1	1	1	0
S. lutetiensis 033 GCA_000441535	1	1	1	1	1	0	1	1	1	1	0	1	1	1	1	0	0	0	0	0	1	0	0	1	0	1	0	0	0	1	0	0	0	0	0	0	0	0	0	0	1	1	1	1	1	1	1	1	0
S. salivarius GCA_000448685	1	1	1	1	1	0	1	1	1	1	0	1	1	1	1	0	1	0	0	0	1	1	1	1	0	1	0	0	0	1	0	0	1	0	0	0	0	0	0	0	1	1	1	1	1	1	1	1	0
S. intermedius B196 GCA_000463355	1	1	1	1	1	0	1	1	1	1	0	1	1	1	1	0	0	0	0	0	1	1	0	1	0	1	0	0	0	1	0	0	1	0	0	0	0	0	0	0	1	1	1	1	1	1	1	1	0
S. intermedius C270 GCA_000463385	1	1	1	1	1	0	1	1	1	1	0	1	1	1	1	0	0	0	0	0	1	1	0	1	0	1	0	0	0	1	0	0	1	0	0	0	0	0	0	0	1	1	1	1	1	1	1	1	0
S. constellatus subsp. pharyngis C232 GCA_000463395	1	1	1	1	1	0	1	1	1	1	0	1	1	1	1	0	1	0	0	0	1	1	0	1	0	1	0	0	0	1	0	0	1	0	1	0	0	0	0	0	1	1	1	1	1	1	1	1	0
S. constellatus subsp. pharyngis C1050 GCA_000463425	1	1	1	1	1	0	1	1	1	1	0	1	1	1	1	0	1	0	0	0	1	1	0	1	0	1	0	0	0	1	0	0	1	0	1	0	0	0	0	0	1	1	1	1	1	1	1	1	0
S. constellatus subsp. pharyngis C818 GCA_000463445	1	1	1	1	1	0	1	1	1	1	0	1	1	1	1	0	1	0	0	0	1	1	0	1	0	1	0	0	0	1	0	0	1	0	1	0	0	0	0	0	1	1	1	1	1	1	1	1	0
S. anginosus C1051 GCA_000463465	1	1	1	1	1	0	1	1	1	1	0	1	1	1	1	0	1	0	0	0	1	0	0	1	0	1	0	0	0	1	0	0	0	0	1	0	0	0	0	0	1	1	1	1	1	1	1	1	0
S. anginosus C238 GCA_000463505	1	1	1	1	1	0	1	1	1	1	0	1	1	1	1	0	1	1	0	0	1	0	0	1	0	1	0	0	0	1	0	0	1	0	1	0	0	0	0	0	1	1	1	1	1	1	1	1	0
S. suis YB51 GCA_000471985	1	1	1	1	1	0	1	1	1	1	0	1	1	1	1	0	0	0	0	0	1	1	0	1	0	1	0	0	0	1	0	0	1	0	1	0	0	0	0	0	1	1	1	1	1	1	1	1	1
S. anginosus subsp. whileyi MAS624 GCA_000478925	1	1	1	1	1	0	1	1	1	1	0	1	1	1	1	0	1	0	0	0	1	1	0	1	0	1	0	0	0	1	0	0	1	0	1	0	0	0	0	0	1	1	1	1	1	1	1	1	0
S. sp. I-P16 GCA_000479315	1	1	1	1	1	0	1	1	1	1	0	1	1	1	1	0	0	0	0	0	1	1	0	1	0	1	0	0	0	1	0	0	1	0	0	0	0	0	0	0	1	1	1	1	1	1	1	1	0
S. sp. I-G2 GCA_000479335	1	1	1	1	1	0	1	1	1	1	0	1	1	1	1	0	0	0	0	0	1	1	0	1	0	1	0	0	0	1	0	0	1	0	0	0	0	0	0	0	1	1	1	1	1	1	1	1	0
S. dysgalactiae subsp. equisimilis 167 GCA_000493775	1	1	1	1	1	0	1	1	1	1	0	1	1	1	1	0	0	0	0	0	1	1	0	1	0	1	1	0	0	1	0	0	1	0	1	0	0	0	0	0	1	1	1	1	1	1	1	1	0
S. suis T15 GCA_000494895	1	1	1	1	1	0	1	1	1	1	0	1	1	1	1	0	1	0	0	0	1	1	0	1	0	1	0	0	0	1	0	0	1	0	1	0	0	0	0	0	1	1	1	1	1	1	1	1	1
S. agalactiae 138P GCA_000599965	1	1	1	1	1	0	1	1	1	1	0	1	1	1	1	0	0	0	0	0	1	1	0	1	0	1	0	0	0	1	0	0	1	0	1	0	0	0	0	0	1	1	1	1	1	1	1	1	0
S. agalactiae GCA_000636115	1	1	1	1	1	0	1	1	1	1	0	1	1	1	1	0	0	0	0	0	1	1	0	1	0	1	0	0	0	1	0	0	1	0	1	0	0	0	0	0	1	1	1	1	1	1	1	1	0
S. iniae GCA_000648525	1	1	1	1	1	0	1	1	1	1	1	1	1	1	1	0	0	0	0	0	1	1	0	1	0	1	0	0	0	1	0	0	1	0	1	0	0	0	0	0	1	1	1	1	1	1	1	1	0
S. iniae GCA_000648555	1	1	1	1	1	0	1	1	1	1	1	1	1	1	1	0	0	0	0	0	1	1	0	1	0	1	0	0	0	1	0	0	1	0	1	0	0	0	0	0	1	1	1	1	1	1	1	1	0
S. sp. VT 162 GCA_000688775	1	1	1	1	1	0	1	1	0	1	0	1	1	1	1	0	0	0	0	0	1	1	0	1	0	1	0	1	0	1	0	0	0	0	1	0	0	0	0	0	1	1	1	1	1	1	1	1	0
S. agalactiae GCA_000689235	1	1	1	1	1	0	1	1	1	1	0	1	1	1	1	0	1	1	0	0	1	1	0	1	0	1	0	0	0	1	0	1	1	0	1	0	0	0	0	0	1	1	1	1	1	1	1	1	0
S. equi subsp. zooepidemicus CY GCA_000696505	1	1	1	1	1	0	1	1	1	1	0	1	1	0	1	0	1	0	0	1	1	1	0	1	0	1	0	0	0	1	0	0	1	0	1	0	0	0	0	0	1	1	1	1	1	1	1	1	0
S. thermophilus ASCC 1275 GCA_000698885	1	1	1	1	1	0	1	1	1	1	0	1	1	1	1	0	0	0	0	0	1	1	0	1	0	1	0	0	0	1	0	0	1	0	0	0	0	0	0	0	1	1	1	1	1	1	1	1	0
S. agalactiae GCA_000730215	1	1	1	1	1	0	1	1	1	1	0	1	1	1	1	0	0	0	0	0	1	1	0	1	0	1	1	0	0	1	0	0	1	0	1	0	0	0	0	0	1	1	1	1	1	1	1	1	0
S. agalactiae GCA_000730255	1	1	1	1	1	0	1	1	1	1	0	1	1	1	1	0	0	1	0	0	1	1	0	1	0	1	0	0	0	1	0	0	1	0	1	0	0	0	0	0	1	1	1	1	1	1	1	1	0
S. suis 6407 GCA_000732355	1	1	1	1	1	0	1	1	1	1	0	1	1	1	1	0	1	0	0	1	1	1	0	1	0	1	0	0	0	1	0	0	1	0	1	0	0	0	0	0	1	1	1	1	1	1	1	1	1
S. pyogenes STAB901 GCA_000732385	1	1	1	1	1	0	1	1	0	1	1	1	1	0	1	0	1	0	0	0	1	1	0	1	0	1	0	0	0	1	0	0	1	0	1	0	0	0	0	0	1	1	1	0	1	1	0	1	0
S. pyogenes STAB902 GCA_000732425	1	1	1	1	1	0	1	1	1	1	1	1	1	1	1	0	0	0	0	0	1	1	0	1	0	1	0	0	0	1	0	0	1	0	1	0	0	0	0	0	1	1	1	1	1	1	1	1	0
S. pyogenes GCA_000743015	1	1	1	1	1	0	1	1	1	1	1	1	1	1	1	0	0	0	0	0	1	1	0	1	0	1	0	0	0	1	0	0	1	1	1	0	0	0	0	0	1	1	1	1	1	1	1	1	0
S. pyogenes GCA_000756485	1	1	1	1	1	0	1	1	1	1	1	1	1	1	1	0	0	0	0	0	1	1	0	1	0	1	0	0	0	1	0	0	1	0	1	0	0	0	0	0	1	1	1	1	1	1	1	1	0
S. pyogenes GCA_000767505	1	1	1	1	1	0	1	1	1	1	1	1	1	1	1	0	0	0	0	0	1	1	0	1	0	1	0	0	0	1	0	0	1	0	1	0	0	0	0	0	1	1	1	1	1	1	1	1	0
S. pyogenes GCA_000772185	1	1	1	1	1	0	1	1	1	1	1	1	1	1	1	0	0	0	0	0	1	1	0	1	0	1	0	0	0	1	0	0	1	0	1	0	0	0	0	0	1	1	1	1	1	1	1	1	0
S. pyogenes GCA_000772245	1	1	1	1	1	0	1	1	1	1	1	1	1	1	1	0	1	0	0	0	1	1	0	1	0	1	0	0	1	1	0	0	1	0	1	0	0	0	0	0	1	1	1	1	1	1	1	1	0
S. agalactiae CNCTC 10/84 GCA_000782855	1	1	1	1	1	0	1	1	1	1	0	1	1	1	1	0	0	0	0	0	1	1	0	1	0	1	0	0	0	1	0	0	1	0	1	0	0	0	0	0	1	1	1	1	1	1	1	1	0
S. salivarius GCA_000785515	1	1	1	1	1	0	1	1	1	1	0	1	1	1	1	0	0	0	0	0	1	0	1	1	0	1	0	0	0	1	0	0	1	0	0	0	0	0	0	0	1	1	1	1	1	1	1	1	0
S. pneumoniae GCA_000817005	1	1	1	1	1	0	1	1	0	1	0	1	1	1	1	0	1	1	0	0	1	1	0	1	0	1	0	0	0	1	0	1	1	0	0	0	0	0	0	0	1	1	1	1	1	1	1	1	0
S. mutans UA159-FR GCA_000817065	1	1	1	1	1	0	1	1	1	1	0	1	1	1	1	0	0	0	0	0	1	0	0	1	0	1	0	0	0	1	0	0	1	0	0	0	0	0	1	0	1	1	1	1	1	1	1	1	0
S. agalactiae GCA_000831105	1	1	1	1	1	0	1	1	1	1	0	1	1	1	1	0	0	1	0	0	1	1	0	1	0	1	0	0	0	1	0	0	1	0	1	0	0	0	0	0	1	1	1	1	1	1	1	1	0
S. agalactiae GCA_000831125	1	1	1	1	1	0	1	1	1	1	0	1	1	1	1	0	0	1	0	0	1	1	0	1	0	1	0	0	0	1	0	0	1	0	1	0	0	0	0	0	1	1	1	1	1	1	1	1	0
S. agalactiae GCA_000831145	1	1	1	1	1	0	1	1	1	1	0	1	1	1	1	0	0	1	0	0	1	1	0	1	0	1	0	0	0	1	0	0	1	0	1	0	0	0	0	0	1	1	1	1	1	1	1	1	0
S. anginosus GCA_000831165	1	1	1	1	1	0	1	1	1	1	0	1	1	1	1	0	1	1	0	0	1	1	0	1	0	1	0	0	0	1	0	0	0	0	1	0	0	0	0	0	1	1	1	1	1	1	1	1	0
S. iniae GCA_000831485	1	1	1	1	1	0	1	1	1	1	1	1	1	1	1	0	0	0	0	0	1	1	0	1	0	1	0	0	0	1	0	0	1	0	1	0	0	0	0	0	1	1	1	1	1	1	1	1	0
S. agalactiae GCA_000967445	1	1	1	1	1	0	1	1	1	1	0	1	1	1	1	0	0	0	0	0	1	1	0	1	0	1	0	0	0	1	0	0	1	0	1	0	0	0	0	0	1	1	1	1	1	1	1	1	0
S. gordonii GCA_000970665	1	1	1	1	1	0	1	1	1	1	0	1	1	1	1	0	0	0	0	0	1	1	0	1	0	1	0	0	0	1	0	0	1	0	0	0	0	0	0	0	1	1	1	1	1	1	1	1	0
S. thermophilus GCA_000971665	1	1	1	1	1	0	1	1	1	1	0	1	1	1	1	0	0	0	0	0	1	1	0	1	0	1	0	0	0	1	0	1	1	0	0	0	0	0	0	0	1	1	1	1	1	1	1	1	0
S. suis GCA_000993745	1	1	1	1	1	0	1	1	1	1	0	1	1	1	1	0	0	0	0	0	1	1	0	1	0	1	0	1	0	1	0	0	1	0	1	0	0	0	0	0	1	1	1	1	1	1	1	1	1
S. pyogenes GCA_000993765	1	1	1	1	1	0	1	1	1	1	1	1	1	1	1	0	0	0	0	0	1	1	0	1	0	1	0	0	0	1	0	0	1	0	1	0	0	0	0	0	1	1	1	1	1	1	1	1	0
S. thermophilus GCA_001008015	1	1	1	1	1	0	1	1	1	1	0	1	1	1	1	0	0	0	0	0	1	1	0	1	0	1	0	0	0	1	0	1	1	0	0	0	0	0	0	0	1	1	1	1	1	1	1	1	0
S. pyogenes JRS4 GCA_001014285	1	1	1	1	1	0	1	1	1	1	1	1	1	1	1	0	0	0	0	0	1	1	0	1	0	1	0	0	0	1	0	0	1	0	1	0	0	0	0	0	1	1	1	1	1	1	1	1	0
S. pyogenes GCA_001014305	1	1	1	1	1	0	1	1	1	1	1	1	1	1	1	0	0	0	0	0	1	1	0	1	0	1	0	0	0	1	0	0	1	0	1	0	0	0	0	0	1	1	1	1	1	1	1	1	0
S. pyogenes GCA_001019635	1	1	1	1	1	0	1	1	1	1	1	1	1	1	1	0	0	0	0	0	1	1	0	1	0	1	0	0	1	1	0	0	1	0	1	0	0	0	0	0	1	1	1	1	1	1	1	1	0
S. pyogenes GCA_001019675	1	1	1	1	1	0	1	1	1	1	1	1	1	1	1	0	0	0	0	0	1	1	0	1	0	1	0	0	1	1	0	0	1	0	1	0	0	0	0	0	1	1	1	1	1	1	1	1	0
S. pyogenes GCA_001019695	1	1	1	1	1	0	1	1	1	1	1	1	1	1	1	0	0	0	0	0	1	1	0	1	0	1	0	0	0	1	0	0	1	0	1	0	0	0	0	0	1	1	1	1	1	1	1	1	0
S. pyogenes GCA_001020185	1	1	1	1	1	0	1	1	1	1	1	1	1	1	1	0	0	0	0	0	1	1	0	1	0	1	0	0	1	1	0	0	1	0	1	0	0	0	0	0	1	1	1	1	1	1	1	1	0
S. pyogenes GCA_001021955	1	1	1	1	1	0	1	1	1	1	1	1	1	1	1	0	0	0	0	0	1	1	0	1	0	1	0	0	0	1	0	0	1	0	1	0	0	0	0	0	1	1	1	1	1	1	1	1	0
S. pyogenes GCA_001023495	1	1	1	1	1	0	1	1	1	1	1	1	1	1	1	0	0	0	0	0	1	1	0	1	0	1	0	0	1	1	0	0	1	0	1	0	0	0	0	0	1	1	1	1	1	1	1	1	0
S. agalactiae GCA_001026925	1	1	1	1	1	0	1	1	1	1	0	1	1	1	1	0	0	0	0	0	1	1	0	1	0	1	1	0	0	1	0	1	1	0	1	0	0	0	0	0	1	1	1	1	1	1	1	1	1
S. pyogenes GCA_001039695	1	1	1	1	1	0	1	1	1	1	1	1	1	1	1	0	0	0	0	0	1	1	0	1	0	1	0	0	1	1	0	0	1	0	1	0	0	0	0	0	1	1	1	1	1	1	1	1	0
S. pyogenes GCA_001051095	1	1	1	1	1	0	1	1	1	1	1	1	1	1	1	0	0	0	0	0	1	1	0	1	0	1	0	0	0	1	0	0	1	0	1	0	0	0	0	0	1	1	1	1	1	1	1	1	0
S. agalactiae GCA_001190805	1	1	1	1	1	0	1	1	1	1	0	1	1	1	1	0	0	1	0	0	1	1	0	1	0	1	0	0	0	1	0	0	1	0	1	0	0	0	0	0	1	1	1	1	1	1	1	1	0
S. agalactiae GCA_001190865	1	1	1	1	1	0	1	1	1	1	0	1	1	1	1	0	0	0	0	0	1	1	0	1	0	1	0	0	0	1	0	0	1	0	1	0	0	0	0	0	1	1	1	1	1	1	1	1	0
S. agalactiae GCA_001190885	1	1	1	1	1	0	1	1	1	1	0	1	1	1	1	0	0	0	0	0	1	1	0	1	0	1	1	0	0	1	0	0	1	0	1	0	0	0	0	0	1	1	1	1	1	1	1	1	0
S. pneumoniae GCA_001255215	1	1	1	1	1	0	1	1	0	1	0	1	1	1	1	0	0	0	0	0	1	1	1	1	0	1	0	0	0	1	0	0	1	0	0	0	0	0	0	0	1	1	1	1	1	1	1	1	0
S. agalactiae GCA_001266635	1	1	1	1	1	0	1	1	1	1	0	1	1	1	1	0	1	0	0	0	1	1	0	1	0	1	0	0	0	1	0	1	1	0	1	0	0	0	0	0	1	1	1	1	1	1	1	1	0
S. pyogenes GCA_001267805	1	1	1	1	1	0	1	1	1	1	1	1	1	1	1	0	0	0	0	0	1	1	0	1	0	1	0	0	1	1	0	0	1	0	1	0	0	0	0	0	1	1	1	1	1	1	1	1	0
S. pyogenes GCA_001267845	1	1	1	1	1	0	1	1	1	1	1	1	1	1	1	0	0	0	0	0	1	1	0	1	0	1	0	0	0	1	0	0	1	0	1	0	0	0	0	0	1	1	1	1	1	1	1	1	0
S. suis GCA_001272635	1	1	1	1	1	0	1	1	1	1	0	1	1	1	1	0	1	0	0	1	1	1	0	1	0	1	0	0	0	1	0	0	1	0	1	0	0	0	0	0	1	1	1	1	1	1	1	1	0
S. agalactiae GCA_001275545	1	1	1	1	1	0	1	1	1	1	0	1	1	1	1	0	0	0	0	0	1	1	0	1	0	1	1	0	0	1	0	0	1	0	1	0	0	0	0	0	1	1	1	1	1	1	1	1	0
S. thermophilus GCA_001280285	1	1	1	1	1	0	1	1	1	1	0	1	1	1	1	0	0	0	0	0	1	1	1	1	0	1	0	0	0	1	0	1	1	0	0	0	0	0	0	0	1	1	1	1	1	1	1	1	0
S. mitis GCA_001281025	1	1	1	1	1	0	1	1	0	1	0	1	1	1	1	0	0	0	0	0	1	0	1	1	0	1	0	0	0	1	0	0	1	0	0	0	0	0	0	0	1	1	1	1	1	1	1	1	0
S. gordonii GCA_001281105	1	1	1	1	1	0	1	1	1	1	0	1	1	1	1	0	0	0	0	0	1	1	0	1	0	1	0	0	0	1	0	0	1	0	0	0	0	0	0	0	1	1	1	1	1	1	1	1	0
S. intermedius GCA_001296205	1	1	1	1	1	0	1	1	1	1	0	1	1	1	1	0	0	0	0	0	1	1	0	1	0	1	0	0	0	1	0	0	1	0	0	0	0	0	0	0	1	1	1	1	1	1	1	1	0
S. anginosus GCA_001412635	1	1	1	1	1	0	1	1	1	1	0	1	1	1	1	0	0	0	0	0	1	0	0	1	0	1	0	0	0	1	0	0	0	0	1	0	0	0	0	0	1	1	1	1	1	1	1	1	0
S. agalactiae GCA_001448985	1	1	1	1	1	0	1	1	1	1	0	1	1	1	1	0	0	0	0	0	1	1	0	1	0	1	1	0	0	1	0	0	1	0	1	0	0	0	0	0	1	1	1	1	1	1	1	1	0
S. pneumoniae GCA_001457635	1	1	1	1	1	0	1	1	0	1	0	1	1	1	1	0	0	1	0	0	1	1	1	1	1	1	0	0	0	1	0	0	1	0	0	0	0	0	0	0	1	1	1	1	1	1	1	1	0
S. gallolyticus GCA_001477575	1	1	1	1	1	1	1	1	1	1	0	1	1	1	1	0	1	1	0	0	1	0	0	1	0	1	0	0	0	1	0	0	1	0	0	0	0	0	0	0	1	1	1	1	1	1	1	1	0
S. infantarius GCA_001477615	1	1	1	1	1	0	1	1	1	1	0	1	1	1	1	0	1	0	0	0	1	0	0	1	0	1	0	0	0	1	0	0	0	0	0	0	0	0	0	0	1	1	1	1	1	1	1	1	0
S. thermophilus GCA_001514435	1	1	1	1	1	0	1	1	1	1	0	1	1	1	1	0	0	0	0	0	1	0	1	1	0	1	0	0	0	1	0	1	1	0	0	0	0	0	0	0	1	1	1	1	1	1	1	1	0
S. pyogenes GCA_001535505	1	1	1	1	1	0	1	1	1	1	1	1	1	0	1	0	0	0	0	0	1	1	0	1	0	1	0	0	1	1	0	0	1	0	1	0	0	0	0	0	1	1	1	1	1	1	1	1	0
S. pyogenes GCA_001535565	1	1	1	1	1	0	1	1	1	1	1	1	1	1	1	0	0	0	0	0	1	1	0	1	0	1	0	0	1	1	0	0	1	0	1	0	0	0	0	0	1	1	1	1	1	1	1	1	0
S. salivarius GCA_001543085	1	1	1	1	1	0	1	1	1	1	0	1	1	1	1	0	0	0	0	0	1	1	1	1	0	1	0	0	0	1	0	0	1	0	0	0	0	0	0	0	1	1	1	1	1	1	1	1	0
S. pyogenes JRS4 GCA_001547715	1	1	1	1	1	0	1	1	1	1	1	1	1	1	1	0	0	0	0	0	1	1	0	1	0	1	0	0	0	1	0	0	1	0	1	0	0	0	0	0	1	1	1	1	1	1	1	1	0
S. pyogenes GCA_001547815	1	1	1	1	1	0	1	1	1	1	1	1	1	1	1	0	0	0	0	0	1	1	0	1	0	1	0	0	0	1	0	0	1	0	1	0	0	0	0	0	1	1	1	1	1	1	1	1	0
S. pyogenes GCA_001547835	1	1	1	1	1	0	1	1	1	1	1	1	1	1	1	0	0	0	0	0	1	1	0	1	0	1	0	0	0	1	0	0	1	0	1	0	0	0	0	0	1	1	1	1	1	1	1	1	0
S. agalactiae GCA_001552035	1	1	1	1	1	0	1	1	1	1	0	1	1	1	1	0	1	0	0	0	1	1	0	1	0	1	1	0	0	1	0	0	1	0	1	0	0	0	0	0	1	1	1	1	1	1	1	1	0
S. sp. oral taxon 431 GCA_001553685	1	1	1	1	1	0	1	1	0	1	0	1	1	1	1	0	1	0	0	0	1	1	0	1	0	1	0	0	0	1	0	0	1	0	0	0	0	0	0	0	1	1	1	1	1	1	1	1	0
S. mutans GCA_001558215	1	1	1	1	1	0	1	1	1	1	0	1	1	1	1	0	0	0	0	0	1	0	0	1	0	1	0	0	0	1	0	0	1	0	0	0	0	0	1	0	1	1	1	1	1	1	1	1	0
S. pyogenes GCA_001559175	1	1	1	1	1	0	1	1	1	1	1	1	1	1	1	0	0	0	0	0	1	1	0	1	0	1	0	0	0	1	0	0	1	0	1	0	0	0	0	0	1	1	1	1	1	1	1	1	0
S. mitis GCA_001560895	1	1	1	1	1	0	1	1	0	1	0	1	1	1	1	0	0	0	0	0	1	1	0	1	0	1	0	0	0	1	0	0	1	0	0	0	0	0	0	0	1	1	1	1	1	1	1	1	0
S. suis GCA_001572685	1	1	1	1	1	0	1	1	1	1	0	1	1	1	1	0	1	0	0	0	1	1	0	1	0	1	1	0	0	1	0	0	1	0	1	0	0	0	0	0	1	1	1	1	1	1	1	1	0
S. sp. A12 GCA_001587175	1	1	1	1	1	0	1	1	1	1	0	1	1	1	1	0	0	0	0	0	1	1	0	1	0	1	0	0	0	1	0	0	1	0	0	0	0	0	0	0	1	1	1	1	1	1	1	1	0
S. agalactiae GCA_001592385	1	1	1	1	1	0	1	1	1	1	0	1	1	1	1	0	0	0	0	0	1	1	0	1	0	1	1	0	0	1	0	1	1	0	1	0	0	0	0	0	1	1	1	1	1	1	1	1	0
S. agalactiae GCA_001592425	1	1	1	1	1	0	1	1	1	1	0	1	1	1	1	0	0	0	0	0	1	1	0	1	0	1	1	0	0	1	0	1	1	0	1	0	0	0	0	0	1	1	1	1	1	1	1	1	0
S. suis GCA_001610935	1	1	1	1	1	0	1	1	1	1	0	1	1	1	1	0	0	0	0	0	1	1	0	1	0	1	0	0	0	1	0	0	1	0	1	0	0	0	0	0	1	1	1	1	1	1	1	1	1
S. pyogenes GCA_001620285	1	1	1	1	1	0	1	1	1	1	1	1	1	1	1	0	0	0	0	0	1	1	0	1	0	1	0	0	0	1	0	0	1	0	1	0	0	0	0	0	1	1	1	1	1	1	1	1	0
S. pyogenes GCA_001635895	1	1	1	1	1	0	1	1	1	1	1	1	1	1	1	0	0	0	0	0	1	1	0	1	0	1	0	0	1	1	0	0	1	0	1	0	0	0	0	0	1	1	1	1	1	1	1	1	0
S. pyogenes GCA_001635935	1	1	1	1	1	0	1	1	1	1	1	1	1	1	1	0	0	0	0	0	1	1	0	1	0	1	0	0	1	1	0	0	1	0	1	0	0	0	0	0	1	1	1	1	1	1	1	1	0
S. pyogenes GCA_001635975	1	1	1	1	1	0	1	1	1	1	1	1	1	1	1	0	0	0	0	0	1	1	0	1	0	1	0	0	1	1	0	0	1	0	1	0	0	0	0	0	1	1	1	1	1	1	1	1	0
S. pyogenes GCA_001638845	1	1	1	1	1	0	1	1	1	1	1	1	1	1	1	0	0	0	0	0	1	1	0	1	0	1	0	0	0	1	0	0	1	0	1	0	0	0	0	0	1	1	1	1	1	1	1	1	0
S. suis GCA_001640765	1	1	1	1	1	0	1	1	1	1	0	1	1	1	1	0	1	0	0	1	1	1	0	1	0	1	0	0	0	1	0	0	1	0	1	0	0	0	0	0	1	1	1	1	1	1	1	1	0
S. pantholopis GCA_001642085	1	1	1	1	1	1	1	1	0	1	0	1	1	1	1	0	0	0	0	0	1	0	1	1	0	1	0	1	0	1	1	0	1	0	0	0	0	1	0	1	1	1	1	1	1	1	1	1	0
S. agalactiae GCA_001655175	1	1	1	1	1	0	1	1	1	1	0	1	1	1	1	0	0	0	0	0	1	1	0	1	0	1	0	0	0	1	0	0	1	0	1	0	0	0	0	0	1	1	1	1	1	1	1	1	0
S. thermophilus GCA_001663795	1	1	1	1	1	0	1	1	1	1	0	1	1	1	1	0	0	0	0	0	1	1	0	1	0	1	0	0	0	1	0	0	1	0	0	0	0	0	0	0	1	1	1	1	1	1	1	1	0
S. pyogenes GCA_001678885	1	1	1	1	1	0	1	1	1	1	1	1	1	1	1	0	0	0	0	0	1	1	0	1	0	1	0	0	1	1	0	0	1	0	1	0	0	0	0	0	1	1	1	1	1	1	1	1	0
S. agalactiae GCA_001683515	1	1	1	1	1	0	1	1	1	1	0	1	1	1	1	0	0	0	0	0	1	1	0	1	0	1	1	0	0	1	0	0	1	0	1	0	0	0	0	0	1	1	1	1	1	1	1	1	0
S. thermophilus GCA_001685375	1	1	1	1	1	0	1	1	1	1	0	1	1	1	1	0	0	0	0	0	1	0	1	1	0	1	0	0	0	1	0	1	1	0	0	0	0	0	0	0	1	1	1	1	1	1	1	1	0
S. anginosus GCA_001697145	1	1	1	1	1	0	1	1	1	1	0	1	1	1	1	0	1	1	0	0	1	1	0	1	0	1	0	0	0	1	0	0	0	0	1	0	0	0	0	0	1	1	1	1	1	1	1	1	0
S. thermophilus GCA_001705585	1	1	1	1	1	0	1	1	1	1	0	1	1	1	1	0	0	0	0	0	1	0	1	1	0	1	0	0	0	1	0	1	1	0	0	0	0	0	0	1	1	1	1	1	1	1	1	1	0
S. agalactiae GCA_001712835	1	1	1	1	1	0	1	1	1	1	0	1	1	1	1	0	1	1	0	0	1	1	0	1	0	1	1	0	0	1	0	0	1	0	1	0	0	0	0	0	1	1	1	1	1	1	1	1	0
S. suis GCA_001721625	1	1	1	1	1	0	1	1	1	1	0	1	1	1	1	0	1	0	0	1	1	1	0	1	0	1	0	0	0	1	0	0	1	0	1	0	0	0	0	0	1	1	1	1	1	1	1	1	0
S. agalactiae GCA_001729925	1	1	1	1	1	0	1	1	1	1	0	1	1	1	1	0	0	1	0	0	1	1	0	1	0	1	1	0	0	1	0	0	1	0	1	0	0	0	0	0	1	1	1	1	1	1	1	1	0
S. thermophilus GCA_001855705	1	1	1	1	1	0	1	1	1	1	0	1	1	1	1	0	0	0	0	0	1	1	0	1	0	1	0	0	0	1	0	1	1	0	0	0	0	0	0	0	1	1	1	1	1	1	1	1	0
S. iniae GCA_001885145	1	1	1	1	1	0	1	1	1	1	1	1	1	1	1	0	0	0	0	0	1	1	0	1	0	1	0	0	0	1	0	0	1	0	1	0	0	0	0	0	1	1	1	1	1	1	1	1	0
S. pneumoniae GCA_001896045	1	1	1	1	1	0	1	1	0	1	0	1	1	1	1	0	0	1	0	0	1	1	0	1	0	1	0	0	0	1	0	0	1	0	0	0	0	0	0	0	1	1	1	1	1	1	1	1	0
S. pneumoniae GCA_001896065	1	1	1	1	1	0	1	1	0	1	0	1	1	1	1	0	0	1	0	0	1	1	1	1	0	1	0	0	0	1	0	0	1	0	0	0	0	0	0	0	1	1	1	1	1	1	1	1	0
S. pneumoniae GCA_001896085	1	1	1	1	1	0	1	1	0	1	0	1	1	1	1	0	0	1	0	0	1	1	1	1	0	1	0	0	0	1	0	0	1	0	0	0	0	0	0	0	1	1	1	1	1	1	1	1	0
S. agalactiae GCA_001908255	1	1	1	1	1	0	1	1	1	1	0	1	1	1	1	0	0	0	0	0	1	1	0	1	0	1	0	0	0	1	0	0	1	0	1	0	0	0	0	0	1	1	1	1	1	1	1	1	0
S. agalactiae GCA_001932715	1	1	1	1	1	0	1	1	1	1	0	1	1	1	1	0	0	0	0	0	1	1	0	1	0	1	1	0	0	1	0	0	1	0	1	0	0	0	0	0	1	1	1	1	1	1	1	1	0
S. suis GCA_001936415	1	1	1	1	1	0	1	1	1	1	0	1	1	1	1	0	0	0	0	0	1	1	0	1	0	1	0	1	0	1	0	0	1	0	1	0	0	0	0	0	1	1	1	1	1	1	1	1	1
S. oralis GCA_001983955	1	1	1	1	1	0	1	1	0	1	0	1	1	1	1	0	0	0	0	0	1	1	0	1	0	1	0	1	0	1	0	0	0	0	1	0	0	0	0	0	1	1	1	1	1	1	1	1	0
S. gallolyticus subsp. gallolyticus DSM 16831 GCA_002000985	1	1	1	1	1	0	1	1	1	1	0	1	1	1	1	0	0	0	0	0	1	1	0	1	0	1	0	0	0	1	1	1	1	0	0	0	0	0	0	0	1	1	1	1	1	1	1	1	0
S. thermophilus GCA_002012365	1	1	1	1	1	0	1	1	1	1	0	1	1	1	1	0	0	0	0	0	1	0	1	1	0	1	0	0	0	1	0	1	1	0	0	0	0	0	0	0	1	1	1	1	1	1	1	1	0
S. agalactiae GCA_002025005	1	1	1	1	1	0	1	1	1	1	0	1	1	1	1	0	0	0	0	0	1	1	0	1	0	1	0	0	0	1	0	0	1	0	1	0	0	0	0	0	1	1	1	1	1	1	1	1	0
S. agalactiae GCA_002025025	1	1	1	1	1	0	1	1	1	1	0	1	1	1	1	0	1	1	0	0	1	1	0	1	0	1	0	0	0	1	0	0	1	0	1	0	0	0	0	0	1	1	1	1	1	1	1	1	0
S. pyogenes GCA_002055535	1	1	1	1	1	0	1	1	1	1	1	1	1	1	1	0	0	0	0	0	1	1	0	1	0	1	0	0	0	1	0	0	1	0	1	0	0	0	0	0	1	1	1	1	1	1	1	1	0
S. intermedius GCA_002073355	1	1	1	1	1	0	1	1	0	1	0	1	1	1	1	0	0	0	0	0	1	1	0	1	0	1	0	0	0	1	0	0	1	0	0	0	0	0	0	0	1	1	1	1	1	1	1	1	0
S. gordonii GCA_002073435	1	1	1	1	1	0	1	1	1	1	0	1	1	1	1	0	1	0	0	0	1	1	0	1	0	1	0	0	0	1	0	0	1	0	0	0	0	0	0	0	1	1	1	1	1	1	1	1	0
S. equinus GCA_002073515	1	1	1	1	1	0	1	1	1	1	0	1	1	1	1	0	1	0	0	0	1	0	0	1	0	1	0	0	0	1	0	0	1	0	0	0	0	0	0	0	1	1	1	1	1	1	1	1	0
S. agalactiae GCA_002073695	1	1	1	1	1	0	1	1	1	1	0	1	1	1	1	0	0	1	0	0	1	1	0	1	0	1	0	0	0	1	0	0	1	0	1	0	0	0	0	0	1	1	1	1	1	1	1	1	0
S. sp. 'group B' GCA_002073795	1	1	1	1	1	0	1	1	1	1	0	1	1	1	1	0	0	0	0	0	1	1	0	1	0	1	0	0	0	1	0	0	1	0	1	0	0	0	0	0	1	1	1	1	1	1	1	1	0
S. sp. FDAARGOS_192 GCA_002073815	1	1	1	1	1	0	1	1	1	1	0	1	1	1	1	0	0	0	0	0	1	0	1	1	0	1	0	0	0	1	0	0	1	0	0	0	0	0	0	0	1	1	1	1	1	1	1	1	0
S. salivarius GCA_002073835	1	1	1	1	1	0	1	1	1	1	0	1	1	1	1	0	0	0	0	0	1	0	0	1	0	1	0	0	0	1	0	0	1	0	0	0	0	0	0	0	1	1	1	1	1	1	1	1	0
S. salivarius GCA_002094955	1	1	1	1	1	0	1	1	1	1	0	1	1	1	1	0	0	0	0	0	1	0	0	1	0	1	0	0	0	1	0	0	1	0	0	0	0	0	0	0	1	1	1	1	1	1	1	1	0
S. salivarius GCA_002094975	1	1	1	1	1	0	1	1	1	1	0	1	1	1	1	0	0	0	0	0	1	1	1	1	1	1	0	1	0	1	0	0	1	0	0	0	0	0	0	0	1	1	1	1	1	1	1	1	0
S. suis GCA_002111405	1	1	1	1	1	0	1	1	1	1	0	1	1	1	1	0	0	0	0	0	1	1	0	1	0	1	0	1	0	1	0	0	1	0	1	0	0	0	0	0	1	1	1	1	1	1	1	1	1
S. pyogenes GCA_002163545	1	1	1	1	1	0	1	1	1	1	0	1	1	1	1	0	0	0	0	0	1	1	0	1	0	1	0	0	1	1	0	0	1	0	1	0	0	0	0	0	1	1	1	1	1	1	1	1	0
S. suis GCA_002189695	1	1	1	1	1	0	1	1	1	1	0	1	1	1	1	0	0	0	0	0	1	1	0	1	0	1	0	1	0	1	0	0	1	0	1	0	0	0	0	0	1	1	1	1	1	1	1	1	1
S. agalactiae GCA_002197205	1	1	1	1	1	0	1	1	1	1	0	1	1	1	1	0	1	1	0	0	1	1	0	1	0	1	0	0	0	1	0	0	1	0	1	0	0	0	0	0	1	1	1	1	1	1	1	1	0
S. agalactiae GCA_002197245	1	1	1	1	1	0	1	1	1	1	0	1	1	1	1	0	0	0	0	0	1	1	0	1	0	1	0	0	0	1	0	0	1	0	1	0	0	0	0	0	1	1	1	1	1	1	1	1	0
S. agalactiae GCA_002197265	1	1	1	1	1	0	1	1	1	1	0	1	1	1	1	0	0	0	0	0	1	1	0	1	0	1	0	0	0	1	0	0	1	0	1	0	0	0	0	0	1	1	1	1	1	1	1	1	0
S. agalactiae GCA_002197285	1	1	1	1	1	0	1	1	1	1	0	1	1	1	1	0	0	0	0	0	1	1	0	1	0	1	0	0	0	1	0	0	1	0	1	0	0	0	0	0	1	1	1	1	1	1	1	1	0
S. agalactiae GCA_002197305	1	1	1	1	1	0	1	1	1	1	0	1	1	1	1	0	0	0	0	0	1	1	0	1	0	1	0	0	0	1	0	0	1	0	1	0	0	0	0	0	1	1	1	1	1	1	1	1	0
S. agalactiae GCA_002197325	1	1	1	1	1	0	1	1	1	1	0	1	1	1	1	0	0	1	0	0	1	1	0	1	0	1	0	0	0	1	0	0	1	0	1	0	0	0	0	0	1	1	1	1	1	1	1	1	0
S. agalactiae GCA_002197365	1	1	1	1	1	0	1	1	1	1	0	1	1	1	1	0	0	0	0	0	1	1	0	1	0	1	0	0	0	1	0	0	1	0	1	0	0	0	0	0	1	1	1	1	1	1	1	1	0
S. agalactiae GCA_002197385	1	1	1	1	1	0	1	1	1	1	0	1	1	1	1	0	0	0	0	0	1	1	0	1	0	1	0	0	0	1	0	0	1	0	0	0	0	0	0	0	1	1	1	1	1	1	1	1	0
S. agalactiae GCA_002197425	1	1	1	1	1	0	1	1	1	1	0	1	1	1	1	0	0	0	0	0	1	1	0	1	0	1	0	0	0	1	0	0	1	0	1	0	0	0	0	0	1	1	1	1	1	1	1	1	0
S. equi subsp. equi GCA_002202295	1	1	1	1	1	0	1	1	1	1	0	1	1	1	1	0	1	0	0	0	1	1	0	1	0	1	0	0	0	1	0	0	1	0	1	0	0	0	0	0	1	1	1	1	1	1	1	1	0
S. agalactiae GCA_002214425	1	1	1	1	1	0	1	1	1	1	0	1	1	1	1	0	1	0	0	0	1	1	0	1	0	1	0	0	0	1	0	0	1	0	1	0	0	0	0	0	1	1	1	1	1	1	1	1	0
S. iniae GCA_002220115	1	1	1	1	1	0	1	1	1	1	1	1	1	1	1	0	0	0	0	0	1	1	0	1	0	1	0	0	0	1	0	0	1	0	1	0	0	0	0	0	1	1	1	1	1	1	1	1	0
S. pyogenes GCA_002236855	1	1	1	1	1	0	1	1	1	1	1	1	1	1	1	0	0	0	0	0	1	1	0	1	0	1	0	0	0	1	0	0	1	0	1	0	0	0	0	0	1	1	1	1	1	1	1	1	0
S. pyogenes GCA_002236875	1	1	1	1	1	0	1	1	1	1	1	1	1	1	1	0	0	0	0	0	1	1	0	1	0	1	0	0	0	1	0	0	1	0	1	0	0	0	0	0	1	1	1	1	1	1	1	1	0
S. pyogenes GCA_002238295	1	1	1	1	1	0	1	1	1	1	0	1	1	1	1	0	0	0	0	0	1	1	0	1	0	1	0	0	1	1	0	0	1	0	1	0	0	0	0	0	1	1	1	1	1	1	1	1	0
S. pyogenes GCA_002238315	1	1	1	1	1	0	1	1	1	1	0	1	1	1	1	0	0	0	0	0	1	1	0	1	0	1	0	0	1	1	0	0	1	0	1	0	0	0	0	0	1	1	1	1	1	1	1	1	0
S. thermophilus GCA_002286255	1	1	1	1	1	0	1	1	1	1	0	1	1	1	1	0	0	0	0	0	1	1	0	1	0	1	0	0	0	1	0	0	1	0	0	0	0	0	0	0	1	1	1	1	1	1	1	1	0
S. agalactiae GCA_002289205	1	1	1	1	1	0	1	1	1	1	0	1	1	1	1	0	0	1	0	0	1	1	0	1	0	1	1	0	0	1	0	0	1	0	1	0	0	0	0	0	1	1	1	1	1	1	1	1	0
S. pyogenes GCA_002355175	1	1	1	1	1	0	1	1	1	1	1	1	1	1	1	0	0	0	0	0	1	1	0	1	0	1	0	0	0	1	0	0	1	0	1	0	0	0	0	0	1	1	1	1	1	1	1	1	0
S. troglodytae GCA_002355215	1	1	1	1	1	0	1	1	1	1	0	1	1	1	1	0	0	0	0	0	1	0	0	1	0	1	0	0	0	1	0	0	1	0	0	1	1	0	0	1	1	1	1	1	1	1	1	1	0
S. pyogenes GCA_002355815	1	1	1	1	1	0	1	1	1	1	1	1	1	1	1	0	0	0	0	0	1	1	0	1	0	1	0	0	1	1	0	0	1	0	1	0	0	0	0	0	1	1	1	1	1	1	1	1	0
S. sp. NPS 308 GCA_002355895	1	1	1	1	1	0	1	1	0	1	0	1	1	1	1	0	0	0	0	0	1	0	1	1	0	1	0	0	0	1	0	0	0	0	1	0	0	0	0	0	1	1	1	1	1	1	1	1	0
S. intermedius GCA_002356055	1	1	1	1	1	0	1	1	1	1	0	1	1	1	1	0	0	0	0	0	1	1	0	1	0	1	0	0	0	1	0	0	1	0	0	0	0	0	0	0	1	1	1	1	1	1	1	1	0
S. oralis subsp. tigurinus GCA_002356415	1	1	1	1	1	0	1	1	0	1	0	1	1	1	1	0	0	0	0	0	1	1	0	1	0	1	0	0	0	1	0	0	1	0	1	0	0	0	0	0	1	1	1	1	1	1	1	1	0
S. pneumoniae GCA_002357995	1	1	1	1	1	0	1	1	0	1	0	1	1	1	1	0	0	1	0	0	1	1	1	1	1	1	0	0	0	1	0	0	1	0	0	0	0	0	0	0	1	1	1	1	1	1	1	1	0
S. gordonii GCA_002386285	1	1	1	1	1	0	1	1	1	1	0	1	1	1	1	0	0	0	0	0	1	1	0	1	0	1	0	0	0	1	0	0	1	0	0	0	0	0	0	0	1	1	1	1	1	1	1	1	0
S. oralis GCA_002386345	1	1	1	1	1	0	1	1	0	1	0	1	1	1	1	0	0	0	0	0	1	1	0	1	0	1	0	1	0	1	0	0	1	0	1	0	0	0	0	0	1	1	1	1	1	1	1	1	0
S. thermophilus GCA_002443035	1	1	1	1	1	0	1	1	1	0	0	1	1	1	1	0	1	0	0	0	1	0	1	1	0	1	0	0	0	1	0	1	1	0	0	0	0	0	0	0	1	1	1	1	1	1	1	1	0
S. pyogenes GCA_002557755	1	1	1	1	1	0	1	1	1	1	1	1	1	1	1	0	0	0	0	0	1	1	0	1	0	1	0	0	1	1	0	0	1	0	1	0	0	0	0	0	1	1	1	1	1	1	1	1	0
S. suis GCA_002688665	1	1	1	1	1	0	1	1	1	1	0	1	1	1	1	0	0	0	0	0	1	1	0	1	0	1	0	1	0	1	0	0	1	0	1	0	0	0	0	0	1	1	1	1	1	1	1	1	1
S. suis GCA_002736265	1	1	1	1	1	0	1	1	1	1	0	1	1	1	1	0	1	0	0	1	1	1	0	1	0	1	0	0	0	1	0	0	1	0	1	0	0	0	0	0	1	1	1	1	1	1	1	1	0
S. iniae GCA_002787125	1	1	1	1	1	0	1	1	1	1	1	1	1	1	1	0	0	0	0	0	1	1	0	1	0	1	0	0	0	1	0	0	1	0	1	0	0	0	0	0	1	1	1	1	1	1	1	1	0
S. suis GCA_002803825	1	1	1	1	1	0	1	1	1	1	0	1	1	1	1	1	0	0	0	0	1	1	0	1	0	1	0	0	0	1	0	0	1	0	1	0	0	0	0	0	1	1	1	1	1	1	1	1	0
S. suis GCA_002812525	1	1	1	1	1	0	1	1	1	1	0	1	1	1	1	0	0	0	0	1	1	1	0	1	0	1	0	0	0	1	0	0	1	0	1	0	0	0	0	0	1	1	1	1	1	1	1	1	0
S. pneumoniae GCA_002813535	1	1	1	1	1	0	1	1	0	1	0	1	1	1	1	0	1	1	0	0	1	1	1	1	0	1	0	0	0	1	0	0	1	0	0	0	0	0	0	0	1	1	1	1	1	1	1	1	0
S. pneumoniae GCA_002813955	1	1	1	1	1	0	1	1	0	1	0	1	1	1	1	0	0	1	0	0	1	1	1	1	1	1	0	0	0	1	0	0	1	0	0	0	0	0	0	0	1	1	1	1	1	1	1	1	0
S. uberis GCA_002814135	1	1	1	1	1	0	1	1	1	1	0	1	1	1	1	0	0	0	0	0	1	1	0	1	0	1	0	0	0	1	1	0	1	0	1	0	0	0	0	0	1	1	1	1	1	1	1	1	0
S. suis GCA_002831545	1	1	1	1	1	0	1	1	1	1	0	1	1	1	1	0	1	0	0	1	1	1	0	1	0	1	0	0	0	1	0	0	1	0	1	0	0	0	0	0	1	1	1	1	1	1	1	1	0
S. thermophilus GCA_002843115	1	1	1	1	1	0	1	1	1	1	0	1	1	1	1	0	0	0	0	0	1	1	0	1	0	1	0	0	0	1	0	0	1	0	0	0	0	0	0	0	1	1	1	1	1	1	1	1	0
S. pneumoniae GCA_002843545	1	1	1	1	1	0	1	1	0	1	0	1	1	1	1	0	0	0	0	0	1	1	1	1	1	1	0	0	0	1	0	0	1	0	0	0	0	0	0	0	1	1	1	1	1	1	1	1	0
S. pyogenes GCA_002844355	1	1	1	1	1	0	1	1	1	1	1	1	1	1	1	0	1	0	0	0	1	1	0	1	0	1	0	0	0	1	0	0	1	0	1	0	0	0	0	0	1	1	1	1	1	1	1	1	0
S. agalactiae GCA_002881155	1	1	1	1	1	0	1	1	1	1	0	1	0	1	1	0	0	0	0	0	1	0	0	1	0	1	0	0	0	1	0	0	1	0	1	0	0	0	0	0	1	1	1	1	1	1	1	1	0
S. agalactiae GCA_002881175	1	1	1	1	1	0	1	1	1	1	0	1	0	1	1	0	0	0	0	0	1	1	0	1	0	1	0	0	0	1	0	0	1	0	1	0	0	0	0	0	1	1	1	1	1	1	1	1	0
S. agalactiae GCA_002881195	1	1	1	1	1	0	1	1	1	1	0	1	0	1	1	0	0	0	0	0	1	1	0	1	0	1	0	0	0	1	0	0	1	0	1	0	0	0	0	0	1	1	1	1	1	1	1	1	0
S. agalactiae GCA_002881215	1	1	1	1	1	0	1	1	1	1	0	1	1	1	1	0	0	0	0	0	1	0	0	1	0	1	0	0	0	1	0	0	1	0	1	0	0	0	0	0	1	1	1	1	1	1	1	1	0
S. agalactiae GCA_002881235	1	1	1	1	1	0	1	1	1	1	0	1	1	1	1	0	0	0	0	0	1	1	0	1	0	1	0	0	0	1	0	0	1	0	1	0	0	0	0	0	1	1	1	1	1	1	1	1	0
S. agalactiae GCA_002881255	1	1	1	1	1	0	1	1	1	1	0	1	1	1	1	0	0	0	0	0	1	0	0	1	0	1	0	0	0	1	0	0	1	0	1	0	0	0	0	0	1	1	1	1	1	1	1	1	0
S. agalactiae GCA_002881275	1	1	1	1	1	0	1	1	1	1	0	1	1	1	1	0	0	0	0	0	1	0	0	1	0	1	0	0	0	1	0	0	1	0	1	0	0	0	0	0	1	1	1	1	1	1	1	1	0
S. agalactiae GCA_002881295	1	1	1	1	1	0	1	1	1	1	0	1	0	1	1	0	0	0	0	0	1	1	0	1	0	1	0	0	0	1	0	0	1	0	1	0	0	0	0	0	1	1	1	1	1	1	1	1	0
S. agalactiae GCA_002881315	1	1	1	1	1	0	1	1	1	1	0	1	0	1	1	0	0	0	0	0	1	0	0	1	0	1	0	0	0	1	0	0	1	0	1	0	0	0	0	0	1	1	1	1	1	1	1	1	0
S. agalactiae GCA_002881335	1	1	1	1	1	0	1	1	1	1	0	1	1	1	1	0	0	0	0	0	1	1	0	1	0	1	0	0	0	1	0	0	1	0	1	0	0	0	0	0	1	1	1	1	1	1	1	1	0
S. agalactiae GCA_002881355	1	1	1	1	1	0	1	1	1	1	0	1	0	1	1	0	0	0	0	0	1	0	0	1	0	1	0	0	0	1	0	0	1	0	1	0	0	0	0	0	1	1	1	1	1	1	1	1	0
S. agalactiae GCA_002881375	1	1	1	1	1	0	1	1	1	1	0	1	0	1	1	0	0	0	0	0	1	1	0	1	0	1	0	0	0	1	0	0	1	0	1	0	0	0	0	0	1	1	1	1	1	1	1	1	0
S. agalactiae GCA_002881395	1	1	1	1	1	0	1	1	1	1	0	1	0	1	1	0	0	0	0	0	1	0	0	1	0	1	0	0	0	1	0	0	1	0	1	0	0	0	0	0	1	1	1	0	1	1	1	1	0
S. agalactiae GCA_002881415	1	1	1	1	1	0	1	1	1	1	0	0	1	1	1	0	0	0	0	0	1	0	0	1	0	1	0	0	0	1	0	0	1	0	1	0	0	0	0	0	1	1	1	1	1	1	1	1	0
S. agalactiae GCA_002881435	1	1	1	1	1	0	1	1	1	1	0	1	0	1	1	0	0	0	0	0	0	0	0	1	0	1	0	0	0	1	0	0	1	0	0	0	0	0	0	0	1	1	1	1	1	1	1	1	0
S. agalactiae GCA_002881455	1	1	1	1	1	0	1	1	1	1	0	1	0	1	1	0	0	0	0	0	1	0	0	1	0	1	0	0	0	1	0	0	1	0	0	0	0	0	0	0	1	1	1	1	1	1	1	1	0
S. agalactiae GCA_002881475	1	1	1	1	1	0	1	1	1	1	0	1	0	1	1	0	0	0	0	0	1	0	0	1	0	1	0	0	0	1	0	0	1	0	0	0	0	0	0	0	1	1	1	1	1	1	1	1	0
S. agalactiae GCA_002881495	1	1	1	1	1	0	1	1	1	1	0	1	1	1	1	0	0	0	0	0	1	1	0	1	0	1	0	0	0	1	0	0	1	0	1	0	0	0	0	0	1	1	1	1	1	1	1	1	0
S. agalactiae GCA_002881515	1	1	1	1	1	0	1	1	1	1	0	1	1	1	1	0	0	0	0	0	1	1	0	1	0	1	0	0	0	1	0	0	1	0	1	0	0	0	0	0	1	1	1	1	1	1	1	1	0
S. agalactiae GCA_002881535	1	1	1	1	1	0	1	1	1	1	0	1	1	1	1	0	0	0	0	0	1	1	0	1	0	1	0	0	0	1	0	0	1	0	1	0	0	0	0	0	1	1	1	1	1	1	1	1	0
S. agalactiae GCA_002881555	1	1	1	1	1	0	1	1	1	1	0	1	1	1	1	0	0	0	0	0	1	1	0	1	0	1	0	0	0	1	0	0	1	0	1	0	0	0	0	0	1	1	1	1	1	1	1	1	0
S. agalactiae GCA_002881575	1	1	1	1	1	0	1	1	1	1	0	1	1	1	1	0	0	0	0	0	1	1	0	1	0	1	0	0	0	1	0	0	1	0	1	0	0	0	0	0	1	1	1	1	1	1	1	1	0
S. agalactiae GCA_002881595	1	1	1	1	1	0	1	1	1	1	0	1	1	1	1	0	0	0	0	0	1	1	0	1	0	1	0	0	0	1	0	0	1	0	1	0	0	0	0	0	1	1	1	1	1	1	1	1	0
S. agalactiae GCA_002881615	1	1	1	1	1	0	1	1	1	1	0	1	1	1	1	0	0	0	0	0	1	1	0	1	0	1	0	0	0	1	0	0	1	0	1	0	0	0	0	0	1	1	1	1	1	1	1	1	0
S. agalactiae GCA_002881695	1	1	1	1	1	0	1	1	1	1	0	0	1	1	1	0	0	0	0	0	1	1	0	1	0	1	0	0	0	1	0	0	1	0	1	0	0	0	0	0	1	1	1	1	1	1	1	1	0
S. agalactiae GCA_002881775	1	1	1	1	1	0	1	1	1	1	0	1	1	1	1	0	0	0	0	0	1	1	0	1	0	1	0	0	0	1	0	0	1	0	1	0	0	0	0	0	1	1	1	1	1	1	1	1	0
S. agalactiae GCA_002881865	1	1	1	1	1	0	1	1	1	1	0	1	0	1	1	0	0	0	0	0	1	0	0	1	0	1	0	0	0	1	0	0	1	0	1	0	0	0	0	0	1	1	1	1	1	1	1	1	0
S. agalactiae GCA_002881935	1	1	1	1	1	0	1	1	1	1	0	1	0	1	1	0	0	0	0	0	1	0	0	1	0	1	0	0	0	1	0	0	1	0	1	0	0	0	0	0	1	1	1	1	1	1	1	1	0
S. agalactiae GCA_002882035	1	1	1	1	1	0	1	1	1	1	0	1	1	1	1	0	0	0	0	0	1	0	0	1	0	1	0	0	0	1	0	0	1	0	1	0	0	0	0	0	1	1	1	1	1	1	1	1	0
S. agalactiae GCA_002882125	1	1	1	1	1	0	1	1	1	1	0	1	0	0	1	0	0	0	0	0	1	0	0	1	0	1	0	0	0	1	0	0	1	0	1	0	0	0	0	0	1	1	1	1	1	1	1	1	0
S. agalactiae GCA_002882205	1	1	1	1	1	0	1	1	1	1	0	1	0	0	1	0	0	0	0	0	1	1	0	1	0	1	0	0	0	1	0	0	1	0	1	0	0	0	0	0	1	1	1	1	1	1	1	1	0
S. agalactiae GCA_002882275	1	1	1	1	1	0	1	1	1	1	0	1	1	1	1	0	0	0	0	0	1	1	0	1	0	1	0	0	0	1	0	0	1	0	1	0	0	0	0	0	1	1	1	1	1	1	1	1	0
S. agalactiae GCA_002882375	1	1	1	1	1	0	1	1	1	1	0	1	1	1	1	0	0	0	0	0	1	1	0	1	0	1	0	0	0	1	0	0	1	0	1	0	0	0	0	0	1	1	1	1	1	1	1	1	0
S. agalactiae GCA_002882465	1	1	1	1	1	0	1	1	1	1	0	1	1	1	1	0	0	0	0	0	1	1	0	1	0	1	0	0	0	1	0	0	1	0	1	0	0	0	0	0	1	1	1	1	1	1	1	1	0
S. agalactiae GCA_002882555	1	1	1	1	1	0	1	1	1	1	0	1	1	1	1	0	0	0	0	0	1	1	0	1	0	1	0	0	0	1	0	0	1	0	1	0	0	0	0	0	1	1	1	1	1	1	1	1	0
S. agalactiae GCA_002882645	1	1	1	1	1	0	1	1	1	1	0	1	1	1	1	0	0	0	0	0	1	1	0	1	0	1	0	0	0	1	0	0	1	0	1	0	0	0	0	0	1	1	1	1	1	1	1	1	0
S. agalactiae GCA_002882745	1	1	1	1	1	0	1	1	1	1	0	1	1	1	1	0	0	0	0	0	1	1	0	1	0	1	0	0	0	1	0	0	1	0	1	0	0	0	0	0	1	1	1	1	1	1	1	1	0
S. agalactiae GCA_002882835	1	1	1	1	1	0	1	1	1	1	0	1	1	1	1	0	0	0	0	0	1	1	0	1	0	1	0	0	0	1	0	0	1	0	1	0	0	0	0	0	1	1	1	1	1	1	1	1	0
S. agalactiae GCA_900078265	1	1	1	1	1	0	1	1	1	1	0	1	1	1	1	0	0	1	0	1	1	1	0	1	0	1	0	0	0	1	0	1	1	0	1	0	0	0	0	0	1	1	1	1	1	1	1	1	0
S. thermophilus GCA_900094135	1	1	1	1	1	0	1	1	1	1	0	1	1	1	1	0	0	0	0	0	1	0	1	1	0	1	0	0	0	1	0	0	1	0	0	0	0	0	0	0	1	1	1	1	1	1	1	1	0
S. agalactiae GCA_900155855	1	1	1	1	1	0	1	1	1	1	0	1	1	1	1	0	1	1	0	0	1	1	0	1	0	1	1	0	0	1	0	1	1	0	1	0	0	0	0	0	1	1	1	1	1	1	1	1	0
S. merionis GCA_900187085	1	1	1	1	1	0	1	1	1	1	0	1	1	1	1	0	0	0	0	0	1	1	0	1	0	1	0	0	1	1	0	0	1	0	1	0	0	0	0	0	1	1	1	1	1	1	1	1	0
[truncated: 2,998 more columns]
