# Supplementary material for: Phenotype and multi-omics comparison of Staphylococcus and Streptococcus uncovers pathogenic traits and predicts zoonotic potential
Source: BMC Genomics. 2021 Feb 4;22:102. doi: 10.1186/s12864-021-07388-6 (PMC7860044; doi:10.1186/s12864-021-07388-6)
Supplement: Supplementary file 14 — Additional file 14. Optimal hyper parameters [file 12864_2021_7388_MOESM14_ESM.txt]

# Best parameter settings found via Hyper parameter tuning using grid search. Optimal parameters did not change upon feature reduction
# and appears to be always the same when using the same date or a reduced set of that data

S. suis, "GO_0009405 pathogenesis
{'n_estimators': 400,
'min_samples_split': 5,
'min_samples_leaf': 1,
'max_features': 'sqrt',
'max_depth': 30,
'bootstrap': True}

S. suis, "GO_003582" modification of 
{'n_estimators': 400, 
'min_samples_split': 5, 
'min_samples_leaf': 1, 
'max_features': 'sqrt', 
'max_depth': 30, 
'bootstrap': True}

S. agalactiae "GO_0022610" biological adhesions
{'n_estimators': 400, 
'min_samples_split': 5, 
'min_samples_leaf': 1, 'max_features': 
'sqrt', 'max_depth': 30, 
'bootstrap': True}
